# Supplementary material for: Pnictogen-bonding catalysis: brevetoxin-type polyether cyclizations
Source: Chem Sci. 2020 Jun 25;11(27):7086–91. doi: 10.1039/d0sc02551h (PMC7690316; doi:10.1039/d0sc02551h)
Supplement: Supplementary file 2 [file SC-011-D0SC02551H-s002.cif]

# Electronic Supplementary Material (ESI) for Chemical Science.
# This journal is © The Royal Society of Chemistry 2020

####################################################################### 
# 
# This file contains crystal structure data downloaded from the 
# Cambridge Structural Database (CSD) hosted by the Cambridge 
# Crystallographic Data Centre (CCDC).
# 
# Full information about CCDC data access policies and citation 
# guidelines are available at http://www.ccdc.cam.ac.uk/access/V1 
# 
# Audit and citation data items may have been added by the CCDC. 
# Please retain this information to preserve the provenance of 
# this file and to allow appropriate attribution of the data. 
# 
#######################################################################

data_catalyst_3
_database_code_depnum_ccdc_archive 'CCDC 1999316'
loop_
_audit_author_name
_audit_author_address
'Celine Besnard'
;university of Geneva
Switzerland
;
_audit_update_record             
;
2020-04-26 deposited with the CCDC.	2020-06-17 downloaded from the CCDC.
;
_audit_creation_date             2020-02-24
_audit_creation_method           
;
Olex2 1.3
(compiled Nov 21 2019 18:26:39 for OlexSys, GUI svn.r6003)
;
_shelx_SHELXL_version_number     2018/3
_chemical_name_common            ?
_chemical_name_systematic        ?
_chemical_formula_moiety         'C24 H8 F12 Sn'
_chemical_formula_sum            'C24 H8 F12 Sn'
_chemical_formula_weight         642.99
_chemical_melting_point          ?
_chemical_oxdiff_formula         'Sn F12 C24 H8'
loop_
_atom_type_symbol
_atom_type_description
_atom_type_scat_dispersion_real
_atom_type_scat_dispersion_imag
_atom_type_scat_source
C C 0.0033 0.0016 'International Tables Vol C Tables 4.2.6.8 and 6.1.1.4'
H H 0.0000 0.0000 'International Tables Vol C Tables 4.2.6.8 and 6.1.1.4'
F F 0.0171 0.0103 'International Tables Vol C Tables 4.2.6.8 and 6.1.1.4'
Sn Sn -0.6537 1.4246 'International Tables Vol C Tables 4.2.6.8 and 6.1.1.4'

_shelx_space_group_comment       
;
The symmetry employed for this shelxl refinement is uniquely defined
by the following loop, which should always be used as a source of
symmetry information in preference to the above space-group names.
They are only intended as comments.
;
_space_group_crystal_system      tetragonal
_space_group_IT_number           142
_space_group_name_H-M_alt        'I 41/a c d'
_space_group_name_Hall           '-I 4bd 2c'
loop_
_space_group_symop_operation_xyz
'x, y, z'
'-x+1/2, -y, z+1/2'
'-y+1/4, x+3/4, z+1/4'
'y+1/4, -x+1/4, z+3/4'
'-x+1/2, y, -z'
'x, -y, -z+1/2'
'y+1/4, x+3/4, -z+3/4'
'-y+1/4, -x+1/4, -z+1/4'
'x+1/2, y+1/2, z+1/2'
'-x+1, -y+1/2, z+1'
'-y+3/4, x+5/4, z+3/4'
'y+3/4, -x+3/4, z+5/4'
'-x+1, y+1/2, -z+1/2'
'x+1/2, -y+1/2, -z+1'
'y+3/4, x+5/4, -z+5/4'
'-y+3/4, -x+3/4, -z+3/4'
'-x, -y, -z'
'x-1/2, y, -z-1/2'
'y-1/4, -x-3/4, -z-1/4'
'-y-1/4, x-1/4, -z-3/4'
'x-1/2, -y, z'
'-x, y, z-1/2'
'-y-1/4, -x-3/4, z-3/4'
'y-1/4, x-1/4, z-1/4'
'-x+1/2, -y+1/2, -z+1/2'
'x, y+1/2, -z'
'y+1/4, -x-1/4, -z+1/4'
'-y+1/4, x+1/4, -z-1/4'
'x, -y+1/2, z+1/2'
'-x+1/2, y+1/2, z'
'-y+1/4, -x-1/4, z-1/4'
'y+1/4, x+1/4, z+1/4'

_cell_length_a                   13.3697(3)
_cell_length_b                   13.3697(3)
_cell_length_c                   23.8975(8)
_cell_angle_alpha                90
_cell_angle_beta                 90
_cell_angle_gamma                90
_cell_volume                     4271.7(2)
_cell_formula_units_Z            8
_cell_measurement_reflns_used    6040
_cell_measurement_temperature    99.99(13)
_cell_measurement_theta_max      32.9460
_cell_measurement_theta_min      3.0330
_shelx_estimated_absorpt_T_max   ?
_shelx_estimated_absorpt_T_min   ?
_exptl_absorpt_coefficient_mu    1.313
_exptl_absorpt_correction_T_max  0.840
_exptl_absorpt_correction_T_min  0.602
_exptl_absorpt_correction_type   analytical
_exptl_absorpt_process_details   
;
CrysAlisPro 1.171.41.53a (Rigaku Oxford Diffraction, 2020)
Analytical numeric absorption correction using a multifaceted crystal
			model based on expressions derived by R.C. Clark & J.S. Reid.
(Clark, R. C. & Reid, J. S. (1995). Acta Cryst. A51, 887-897)
Empirical absorption correction using spherical harmonics,
 implemented in SCALE3 ABSPACK scaling algorithm.
;
_exptl_absorpt_special_details   ?
_exptl_crystal_colour            colourless
_exptl_crystal_colour_primary    colourless
_exptl_crystal_density_diffrn    2.000
_exptl_crystal_density_meas      ?
_exptl_crystal_density_method    ?
_exptl_crystal_description       prism
_exptl_crystal_F_000             2480
loop_
_exptl_crystal_face_index_h
_exptl_crystal_face_index_k
_exptl_crystal_face_index_l
_exptl_crystal_face_perp_dist
1 0 0 0.0819
-1 0 0 0.0859
0 0 -1 0.2614
0 0 1 0.2058
0 -1 0 0.0625
0 1 0 0.0669

_exptl_crystal_size_max          0.467
_exptl_crystal_size_mid          0.168
_exptl_crystal_size_min          0.129
loop_
_exptl_oxdiff_crystal_face_indexfrac_h
_exptl_oxdiff_crystal_face_indexfrac_k
_exptl_oxdiff_crystal_face_indexfrac_l
_exptl_oxdiff_crystal_face_x
_exptl_oxdiff_crystal_face_y
_exptl_oxdiff_crystal_face_z
0.9996 -0.0001 0.0004 0.0494 0.0089 -0.0170
-0.9996 0.0001 -0.0004 -0.0494 -0.0089 0.0170
-0.0000 -0.0000 -0.9991 -0.0107 0.0149 -0.0233
0.0000 0.0000 0.9991 0.0107 -0.0149 0.0233
-0.0000 -0.9992 0.0000 -0.0016 -0.0449 -0.0281
0.0000 0.9992 -0.0000 0.0016 0.0449 0.0281

_exptl_transmission_factor_max   ?
_exptl_transmission_factor_min   ?
_diffrn_reflns_av_R_equivalents  0.0311
_diffrn_reflns_av_unetI/netI     0.0240
_diffrn_reflns_Laue_measured_fraction_full 1.000
_diffrn_reflns_Laue_measured_fraction_max 0.917
_diffrn_reflns_limit_h_max       18
_diffrn_reflns_limit_h_min       -15
_diffrn_reflns_limit_k_max       17
_diffrn_reflns_limit_k_min       -20
_diffrn_reflns_limit_l_max       29
_diffrn_reflns_limit_l_min       -34
_diffrn_reflns_number            8499
_diffrn_reflns_point_group_measured_fraction_full 1.000
_diffrn_reflns_point_group_measured_fraction_max 0.917
_diffrn_reflns_theta_full        25.242
_diffrn_reflns_theta_max         33.245
_diffrn_reflns_theta_min         2.747
_diffrn_ambient_environment      N~2~
_diffrn_ambient_temperature      99.99(13)
_diffrn_detector                 'Hybrid Pixel Array Detector'
_diffrn_detector_area_resol_mean 10.0000
_diffrn_detector_type            HyPix-Arc
_diffrn_measured_fraction_theta_full 1.000
_diffrn_measured_fraction_theta_max 0.917
_diffrn_measurement_details      
;
List of Runs (angles in degrees, time in seconds):

  # Type    Start    End  Width  t~exp~   \w     \q     \k     \f   Frames
#--------------------------------------------------------------------------
  1  \w    -18.00   9.00   0.50   14.00    --    0.03 -99.00 -60.00   54
  2  \w    -22.00  18.00   0.50   14.00    --    0.03 -99.00  60.00   80
  3  \w     17.00  42.00   0.50   14.00    --    0.03  77.00  90.00   50
;
_diffrn_measurement_device       'four-circle diffractometer'
_diffrn_measurement_device_type  'XtaLAB Synergy, Dualflex, HyPix-Arc'
_diffrn_measurement_method       '\w scans'
_diffrn_orient_matrix_type       
'CrysAlisPro convention (1999,Acta A55,543-557)'
_diffrn_orient_matrix_UB_11      0.0494524000
_diffrn_orient_matrix_UB_12      0.0015564000
_diffrn_orient_matrix_UB_13      0.0106929000
_diffrn_orient_matrix_UB_21      0.0089374000
_diffrn_orient_matrix_UB_22      0.0449684000
_diffrn_orient_matrix_UB_23      -0.0149436000
_diffrn_orient_matrix_UB_31      -0.0170230000
_diffrn_orient_matrix_UB_32      0.0281712000
_diffrn_orient_matrix_UB_33      0.0232794000
_diffrn_radiation_monochromator  mirror
_diffrn_radiation_probe          x-ray
_diffrn_radiation_type           'Mo K\a'
_diffrn_radiation_wavelength     0.71073
_diffrn_source                   'micro-focus sealed X-ray tube'
_diffrn_source_type              'PhotonJet (Mo) X-ray Source'
_reflns_Friedel_coverage         0.000
_reflns_Friedel_fraction_full    .
_reflns_Friedel_fraction_max     .
_reflns_number_gt                1649
_reflns_number_total             1894
_reflns_odcompleteness_completeness 99.77
_reflns_odcompleteness_iscentric 1
_reflns_odcompleteness_theta     26.32
_reflns_special_details          
;
 Reflections were merged by SHELXL according to the crystal
 class for the calculation of statistics and refinement.
 
 _reflns_Friedel_fraction is defined as the number of unique
 Friedel pairs measured divided by the number that would be
 possible theoretically, ignoring centric projections and
 systematic absences.
;
_reflns_threshold_expression     'I > 2\s(I)'
_computing_cell_refinement       'CrysAlisPro 1.171.41.53a (Rigaku OD, 2020)'
_computing_data_collection       'CrysAlisPro 1.171.41.53a (Rigaku OD, 2020)'
_computing_data_reduction        'CrysAlisPro 1.171.41.53a (Rigaku OD, 2020)'
_computing_molecular_graphics    'Olex2 1.3 (Dolomanov et al., 2009)'
_computing_publication_material  'Olex2 1.3 (Dolomanov et al., 2009)'
_computing_structure_refinement  'SHELXL 2018/3 (Sheldrick, 2015)'
_computing_structure_solution    'olex2.solve 1.3 (Bourhis et al., 2015)'
_refine_diff_density_max         1.083
_refine_diff_density_min         -0.926
_refine_diff_density_rms         0.093
_refine_ls_extinction_coef       .
_refine_ls_extinction_method     none
_refine_ls_goodness_of_fit_ref   1.109
_refine_ls_hydrogen_treatment    constr
_refine_ls_matrix_type           full
_refine_ls_number_parameters     84
_refine_ls_number_reflns         1894
_refine_ls_number_restraints     0
_refine_ls_R_factor_all          0.0275
_refine_ls_R_factor_gt           0.0247
_refine_ls_restrained_S_all      1.109
_refine_ls_shift/su_max          0.000
_refine_ls_shift/su_mean         0.000
_refine_ls_structure_factor_coef Fsqd
_refine_ls_weighting_details     
'w=1/[\s^2^(Fo^2^)+(0.0386P)^2^+2.9009P] where P=(Fo^2^+2Fc^2^)/3'
_refine_ls_weighting_scheme      calc
_refine_ls_wR_factor_gt          0.0713
_refine_ls_wR_factor_ref         0.0731
_refine_special_details          ?
_olex2_refinement_description    
;
1. Fixed Uiso
 At 1.2 times of:
  All C(H) groups
2.a Aromatic/amide H refined with riding coordinates:
 C2(H2), C6(H6)
;
_atom_sites_solution_hydrogens   geom
_atom_sites_solution_primary     iterative
_atom_sites_solution_secondary   ?
loop_
_atom_site_label
_atom_site_type_symbol
_atom_site_fract_x
_atom_site_fract_y
_atom_site_fract_z
_atom_site_U_iso_or_equiv
_atom_site_adp_type
_atom_site_occupancy
_atom_site_site_symmetry_order
_atom_site_calc_flag
_atom_site_refinement_flags_posn
_atom_site_refinement_flags_adp
_atom_site_refinement_flags_occupancy
_atom_site_disorder_assembly
_atom_site_disorder_group
Sn1 Sn 1.000000 0.750000 0.625000 0.01001(8) Uani 1 4 d S T P . .
F4 F 0.83439(6) 0.41980(6) 0.46350(4) 0.02084(18) Uani 1 1 d . . . . .
F3 F 0.89920(7) 0.36816(6) 0.56587(4) 0.02249(18) Uani 1 1 d . . . . .
F5 F 0.83330(7) 0.61383(7) 0.43192(3) 0.02427(18) Uani 1 1 d . . . . .
C1 C 0.93735(8) 0.63748(8) 0.57189(4) 0.01213(19) Uani 1 1 d . . . . .
C2 C 0.93637(9) 0.53704(8) 0.58834(4) 0.0140(2) Uani 1 1 d . . . . .
H2 H 0.960088 0.518200 0.624298 0.017 Uiso 1 1 calc R U . . .
C6 C 0.90136(9) 0.66410(9) 0.51889(5) 0.0144(2) Uani 1 1 d . . . . .
H6 H 0.900734 0.732210 0.507566 0.017 Uiso 1 1 calc R U . . .
C5 C 0.86674(9) 0.59045(10) 0.48318(5) 0.0159(2) Uani 1 1 d . . . . .
C3 C 0.90053(9) 0.46550(8) 0.55169(5) 0.0152(2) Uani 1 1 d . . . . .
C4 C 0.86677(9) 0.49098(9) 0.49878(4) 0.0153(2) Uani 1 1 d . . . . .

loop_
_atom_site_aniso_label
_atom_site_aniso_U_11
_atom_site_aniso_U_22
_atom_site_aniso_U_33
_atom_site_aniso_U_23
_atom_site_aniso_U_13
_atom_site_aniso_U_12
Sn1 0.01096(9) 0.01096(9) 0.00809(11) 0.000 0.000 0.000
F4 0.0183(3) 0.0250(4) 0.0192(4) -0.0117(3) 0.0004(3) -0.0040(3)
F3 0.0331(5) 0.0131(4) 0.0213(4) -0.0014(3) 0.0042(3) -0.0041(3)
F5 0.0283(5) 0.0332(5) 0.0113(3) -0.0005(3) -0.0072(3) -0.0006(3)
C1 0.0121(5) 0.0138(5) 0.0105(4) -0.0012(3) 0.0005(3) -0.0006(4)
C2 0.0162(5) 0.0146(5) 0.0111(4) -0.0007(3) 0.0013(4) -0.0008(4)
C6 0.0151(5) 0.0163(5) 0.0117(5) 0.0003(4) -0.0005(4) -0.0005(4)
C5 0.0140(5) 0.0236(6) 0.0100(4) -0.0015(4) -0.0015(4) -0.0002(4)
C3 0.0166(5) 0.0133(5) 0.0157(5) -0.0014(4) 0.0036(4) -0.0015(4)
C4 0.0130(5) 0.0192(5) 0.0136(5) -0.0062(4) 0.0016(3) -0.0027(4)

_geom_special_details            
;
 All esds (except the esd in the dihedral angle between two l.s. planes)
 are estimated using the full covariance matrix.  The cell esds are taken
 into account individually in the estimation of esds in distances, angles
 and torsion angles; correlations between esds in cell parameters are only
 used when they are defined by crystal symmetry.  An approximate (isotropic)
 treatment of cell esds is used for estimating esds involving l.s. planes.
;
loop_
_geom_bond_atom_site_label_1
_geom_bond_atom_site_label_2
_geom_bond_distance
_geom_bond_site_symmetry_2
_geom_bond_publ_flag
Sn1 C1 2.1390(11) 20_757 ?
Sn1 C1 2.1390(11) 27_576 ?
Sn1 C1 2.1390(11) 10_664 ?
Sn1 C1 2.1390(11) . ?
F4 C4 1.3430(12) . ?
F3 C3 1.3449(14) . ?
F5 C5 1.3410(14) . ?
C1 C2 1.3993(16) . ?
C1 C6 1.4010(15) . ?
C2 H2 0.9500 . ?
C2 C3 1.3826(15) . ?
C6 H6 0.9500 . ?
C6 C5 1.3827(17) . ?
C5 C4 1.3811(18) . ?
C3 C4 1.3851(16) . ?

loop_
_geom_angle_atom_site_label_1
_geom_angle_atom_site_label_2
_geom_angle_atom_site_label_3
_geom_angle
_geom_angle_site_symmetry_1
_geom_angle_site_symmetry_3
_geom_angle_publ_flag
C1 Sn1 C1 110.61(3) 20_757 10_664 ?
C1 Sn1 C1 110.61(3) 20_757 . ?
C1 Sn1 C1 110.61(3) 27_576 . ?
C1 Sn1 C1 110.61(3) 10_664 27_576 ?
C1 Sn1 C1 107.21(6) 20_757 27_576 ?
C1 Sn1 C1 107.21(6) 10_664 . ?
C2 C1 Sn1 120.79(8) . . ?
C2 C1 C6 119.64(10) . . ?
C6 C1 Sn1 119.50(8) . . ?
C1 C2 H2 120.4 . . ?
C3 C2 C1 119.29(10) . . ?
C3 C2 H2 120.4 . . ?
C1 C6 H6 120.3 . . ?
C5 C6 C1 119.47(11) . . ?
C5 C6 H6 120.3 . . ?
F5 C5 C6 120.61(12) . . ?
F5 C5 C4 118.11(11) . . ?
C4 C5 C6 121.27(11) . . ?
F3 C3 C2 120.95(10) . . ?
F3 C3 C4 117.64(10) . . ?
C2 C3 C4 121.40(10) . . ?
F4 C4 C5 120.86(10) . . ?
F4 C4 C3 120.24(11) . . ?
C5 C4 C3 118.90(10) . . ?

loop_
_geom_torsion_atom_site_label_1
_geom_torsion_atom_site_label_2
_geom_torsion_atom_site_label_3
_geom_torsion_atom_site_label_4
_geom_torsion
_geom_torsion_site_symmetry_1
_geom_torsion_site_symmetry_2
_geom_torsion_site_symmetry_3
_geom_torsion_site_symmetry_4
_geom_torsion_publ_flag
Sn1 C1 C2 C3 -176.33(8) . . . . ?
Sn1 C1 C6 C5 175.90(9) . . . . ?
F3 C3 C4 F4 -0.16(17) . . . . ?
F3 C3 C4 C5 179.64(11) . . . . ?
F5 C5 C4 F4 0.15(17) . . . . ?
F5 C5 C4 C3 -179.64(11) . . . . ?
C1 C2 C3 F3 179.46(10) . . . . ?
C1 C2 C3 C4 0.84(17) . . . . ?
C1 C6 C5 F5 -179.01(11) . . . . ?
C1 C6 C5 C4 0.12(18) . . . . ?
C2 C1 C6 C5 -0.99(17) . . . . ?
C2 C3 C4 F4 178.51(10) . . . . ?
C2 C3 C4 C5 -1.70(18) . . . . ?
C6 C1 C2 C3 0.52(16) . . . . ?
C6 C5 C4 F4 -179.00(11) . . . . ?
C6 C5 C4 C3 1.21(18) . . . . ?

_shelx_res_file                  
;
TITL agn_073_3f_a.res in I4(1)/acd
    agn_073_3f.res
    created by SHELXL-2018/3 at 09:02:46 on 24-Feb-2020
REM Old TITL AGN_073_3F in I4(1)/acd
REM SHELXT solution in I4(1)/acd
REM R1 0.046, Rweak 0.000, Alpha 0.013, Orientation as input
REM Formula found by SHELXT: C24 F12 Sn
CELL 0.71073 13.3697 13.3697 23.8975 90 90 90
ZERR 8 0.0003 0.0003 0.0008 0 0 0
LATT 2
SYMM 0.5-X,-Y,0.5+Z
SYMM 0.25-Y,0.75+X,0.25+Z
SYMM 0.25+Y,0.25-X,0.75+Z
SYMM 0.5-X,+Y,-Z
SYMM +X,-Y,0.5-Z
SYMM 0.25+Y,0.75+X,0.75-Z
SYMM 0.25-Y,0.25-X,0.25-Z
SFAC C H F Sn
UNIT 192 64 96 8

L.S. 4
PLAN  5
TEMP -173
CONF
MORE -1
BOND $H
fmap 2
acta
OMIT 0 4 32
REM <olex2.extras>
REM <HklSrc "%.\\AGN_073_3F.hkl">
REM </olex2.extras>

WGHT    0.038600    2.900900
FVAR       0.41971
SN1   4    1.000000    0.750000    0.625000    10.25000    0.01096    0.01096 =
         0.00809    0.00000    0.00000    0.00000
F4    3    0.834392    0.419798    0.463501    11.00000    0.01832    0.02498 =
         0.01922   -0.01175    0.00036   -0.00403
F3    3    0.899198    0.368163    0.565873    11.00000    0.03306    0.01307 =
         0.02134   -0.00141    0.00418   -0.00407
F5    3    0.833300    0.613835    0.431923    11.00000    0.02825    0.03322 =
         0.01133   -0.00048   -0.00721   -0.00060
C1    1    0.937348    0.637484    0.571892    11.00000    0.01205    0.01383 =
         0.01050   -0.00121    0.00051   -0.00062
C2    1    0.936374    0.537037    0.588337    11.00000    0.01617    0.01460 =
         0.01112   -0.00069    0.00132   -0.00079
AFIX  43
H2    2    0.960088    0.518200    0.624298    11.00000   -1.20000
AFIX   0
C6    1    0.901356    0.664099    0.518887    11.00000    0.01514    0.01630 =
         0.01172    0.00034   -0.00051   -0.00051
AFIX  43
H6    2    0.900734    0.732210    0.507566    11.00000   -1.20000
AFIX   0
C5    1    0.866744    0.590447    0.483182    11.00000    0.01397    0.02359 =
         0.01001   -0.00148   -0.00146   -0.00024
C3    1    0.900528    0.465496    0.551686    11.00000    0.01664    0.01328 =
         0.01570   -0.00142    0.00358   -0.00151
C4    1    0.866765    0.490982    0.498776    11.00000    0.01303    0.01924 =
         0.01361   -0.00617    0.00164   -0.00268
HKLF 4


REM  agn_073_3f_a.res in I4(1)/acd
REM wR2 = 0.0731, GooF = S = 1.109, Restrained GooF = 1.109 for all data
REM R1 = 0.0247 for 1649 Fo > 4sig(Fo) and 0.0275 for all 1894 data
REM 84 parameters refined using 0 restraints

END

WGHT      0.0386      2.9000

REM Highest difference peak  1.083,  deepest hole -0.926,  1-sigma level  0.093
Q1    1   1.0000  0.7500  0.5811  10.50000  0.05    1.08
Q2    1   0.9992  0.6966  0.6034  11.00000  0.05    0.58
Q3    1   0.9157  0.5081  0.5691  11.00000  0.05    0.56
Q4    1   0.8832  0.6281  0.5021  11.00000  0.05    0.53
Q5    1   0.8736  0.4722  0.5230  11.00000  0.05    0.51
;
_shelx_res_checksum              75949
_shelx_hkl_file                  
;
   0   0  -4 2381.64 53.5670   2
   0   0  -6 0.46942 0.98712   2
   0   0  -8 2042.61 47.9526   2
   0   0 -10 3.75064 1.75339   2
   0   0 -12 2064.67 50.2080   2
   0   0 -14 3.23748 2.09607   2
   0   0 -16 31532.8 668.697   2
   0   0 -16 28990.5 671.310   1
   0   0 -18 0.80501 2.78101   1
   0   0 -18 1.89789 2.64924   2
   0   0 -20 18555.1 414.428   2
   0   0 -20 18914.0 420.793   1
   0   0 -22-0.98214 3.39280   1
   0   0 -24 2002.73 57.3076   1
   0   0 -26 2.87424 4.12581   1
   0   0 -28 1674.61 52.7059   1
  -1   0   3 0.67835 0.61313   1
   0  -1  -5 2.13923 1.20083   2
   0  -1   5 0.75132 0.97977   1
  -1   0  -5 1.01630 0.94703   2
  -1   0  -7 0.14023 1.00822   1
  -1   0  -7 0.66487 1.03345   2
   0  -1  -7 2.08890 1.32873   2
   0   1  -7 2.98247 0.87497   2
   1   0   7 4.19749 1.23952   2
  -1   0  -9 1.11720 1.49073   1
   0  -1   9 1.74922 1.68766   1
   0  -1  -9 2.19491 1.77568   2
   0   1  -9 0.38882 1.00502   2
   0   1  -9 0.51837 1.41029   1
  -1   0  -9-0.14051 1.30854   2
  -1   0 -11 0.34093 1.73006   2
   0  -1 -11-0.62703 2.02869   2
   0   1 -11 0.38431 1.34685   2
   1   0 -13 2.62200 1.94426   2
   0   1 -13 1.40741 1.63538   2
  -1   0 -13 3.95030 2.08888   2
   0  -1 -13 0.75192 2.06474   2
  -1   0 -15 0.66984 2.23880   2
   1   0 -15 0.63821 2.29056   1
  -1   0 -15 5.58443 2.82527   1
   0  -1 -15 1.94167 2.54514   2
   1   0 -15 2.93603 2.29480   2
   0   1 -15 2.32282 1.95314   1
   0  -1 -15 7.99224 2.91541   1
   0   1 -15 0.72241 1.73013   2
  -1   0 -17 0.36319 2.50952   1
   0  -1 -17 0.35743 2.33615   1
   1   0 -17-0.80302 2.98516   1
   0  -1 -17-0.30383 2.50256   2
   0   1 -17 2.64355 2.53924   1
   0   1 -17 2.26650 2.14185   2
  -1   0 -17 0.24706 2.30033   2
   1   0 -19-0.43463 3.00284   1
  -1   0 -19-0.42534 3.08947   1
   1   0 -19 2.77057 3.29131   2
  -1   0 -19 0.27346 2.80898   2
   0   1 -19 2.27883 2.62408   1
   0   1 -19 0.46061 2.36574   2
   0  -1 -19 0.86478 3.14068   1
   1   0 -21 2.80772 3.27552   1
   0  -1 -21 3.44917 3.70477   1
   0   1 -21 0.72949 2.77953   2
  -1   0 -21 2.40821 3.45667   1
   0   1 -21 0.42652 2.98551   1
  -1   0 -21 2.06418 3.20450   2
   1   0 -23 0.98356 3.21396   1
  -1   0 -23 3.09268 3.51410   1
   0   1 -23-0.48801 3.28180   1
   0  -1 -23 1.69448 3.85071   1
   0  -1 -23 1.60013 3.85688   2
   0   1 -25 2.15521 3.95986   1
   1   0 -25 0.55055 3.37967   1
   0  -1 -25-0.59935 4.03038   1
  -1   0 -25-0.53868 3.86578   1
   0  -1 -27-1.26409 4.06930   1
   1   0 -27 1.85691 4.21974   1
  -1   0 -27-0.59785 4.02029   1
  -1   0 -29 1.33271 3.88074   1
   0  -1 -29 1.37436 4.55647   1
   0  -1 -31 6.77886 5.66476   1
   1   1   2 20854.2 455.344   2
   1   1   4 0.67299 1.19457   2
  -1  -1   4 0.70659 0.85430   1
   1  -1   4 0.47931 0.84743   1
  -1  -1  -4 3.43697 1.22573   2
  -1  -1   6 23444.6 490.303   1
   1  -1   6 22305.5 489.682   1
  -1  -1  -6 22638.3 490.367   2
   1   1   6 22753.3 490.307   2
  -1   1  -6 21353.4 489.358   1
   1  -1   6 22291.5 487.838   2
   1  -1   8 0.16710 1.31136   1
  -1   1  -8 5.78126 1.53701   1
   1  -1   8 0.89990 0.82582   2
   1   1   8 6.99152 1.85661   2
  -1  -1  -8-0.16943 1.34315   2
  -1  -1   8 0.34324 1.33301   1
  -1  -1 -10 33867.1 748.624   2
  -1   1 -10 33747.1 745.771   2
  -1  -1  10 33038.3 749.251   1
  -1   1 -12 0.26946 1.37581   2
  -1  -1 -12 2.28500 2.06480   2
   1   1 -14 3987.20 89.9136   2
   1  -1 -14 3950.04 92.2439   2
  -1   1 -14 3762.56 88.7623   2
  -1  -1 -14 3854.29 91.5755   2
   1   1 -16-0.31345 2.45919   1
   1  -1 -16-0.61203 2.82823   2
   1   1 -16 2.79574 2.14235   2
  -1  -1 -16 5.34089 2.84988   1
  -1   1 -16 1.65242 2.05779   2
   1  -1 -16-0.69131 2.29192   1
  -1   1 -16-0.63749 2.39648   1
  -1  -1 -16-1.15529 2.62980   2
   1  -1 -18 4040.59 101.808   1
   1   1 -18 4030.29 100.266   1
  -1  -1 -18 4061.37 101.370   1
  -1   1 -18 3910.61 99.8534   1
  -1   1 -20 3.19455 3.03576   1
  -1  -1 -20 5.48922 3.58906   1
   1   1 -20 0.25966 3.01068   2
   1   1 -20-0.81180 3.37411   1
   1  -1 -20 7.00932 3.98882   1
  -1  -1 -22 9478.09 217.899   1
  -1  -1 -22 9044.15 213.308   2
   1  -1 -22 9865.28 218.772   1
  -1   1 -22 8853.21 214.960   1
   1  -1 -22 9923.92 214.973   2
   1   1 -22 8921.92 215.762   1
  -1  -1 -24 1.87607 4.48793   1
   1  -1 -24 6.90429 4.27142   2
   1   1 -24-0.51689 3.66402   1
   1  -1 -24-1.19880 4.14127   1
  -1   1 -24 2.04012 3.79184   1
  -1  -1 -26 5508.11 135.603   1
   1  -1 -26 5293.42 134.610   1
  -1   1 -26 5432.49 133.591   1
  -1  -1 -28-1.29750 4.42283   1
   1  -1 -28 3.95590 4.78894   1
  -1  -1 -30 2379.24 70.7929   1
   1  -1 -30 2456.13 71.2715   1
  -1  -1 -32-0.77620 5.77078   1
   1  -1 -32 7.81768 6.43882   1
   0   2   0 4349.16 100.491   2
   0  -2   0 4640.74 99.9879   3
   0  -2   0 4531.11 100.536   2
   0   2  -2 10880.4 235.414   2
   2   0  -2 10433.5 235.279   1
  -2   0   2 10732.0 235.453   1
   0  -2   2 11104.8 235.556   2
   2   0  -4 44846.9 944.548   1
  -2   0   4 41974.7 944.364   1
   0  -2  -6 1763.68 41.5795   2
   2   0  -6 1580.71 40.0635   1
   2   0   6 1652.95 40.0132   2
   0  -2   6 1774.22 40.4890   1
  -2   0   6 1665.52 40.4173   1
   2   0  -8 15997.3 377.477   1
   2   0   8 17092.8 377.024   2
   0  -2  -8 17361.6 378.993   2
  -2   0  -8 16776.2 377.203   1
   2   0  10 339.336 11.5407   2
   0  -2  10 330.980 12.4901   1
   0  -2 -10 346.974 12.9547   2
   0   2 -10 335.655 9.07633   2
  -2   0 -10 338.261 12.1295   1
   0   2 -12 8378.80 182.011   2
   0  -2 -12 8194.50 187.285   2
   2   0  12 8035.63 184.870   2
   0   2 -14 265.183 8.69423   2
   0  -2  14 250.223 12.2863   1
   0  -2 -14 288.544 12.5874   2
   2   0 -14 271.935 12.2813   1
   0   2 -16 10669.4 233.678   2
   0  -2 -16 10150.4 240.847   1
  -2   0 -16 10001.1 239.000   1
   0  -2 -18 13.2981 4.31272   1
   2   0 -18 15.5912 3.75958   2
   0   2 -18 10.6844 2.50259   2
   2   0 -18 16.5519 3.93707   1
  -2   0 -18 16.9593 4.06332   1
   0   2 -20 11051.0 237.921   2
   2   0 -20 10082.2 244.726   1
  -2   0 -20 10800.1 246.227   1
   0  -2 -20 11098.9 245.806   2
   0  -2 -20 10076.3 246.110   1
   0  -2 -22 682.421 26.8799   1
   0  -2 -22 713.805 25.6663   2
   2   0 -22 648.885 25.2266   1
  -2   0 -22 688.406 26.7139   1
  -2   0 -24 2280.68 65.2721   1
   0  -2 -24 2331.88 67.3594   1
   2   0 -24 2263.46 65.1803   1
   2   0 -26 2.37668 3.93969   1
   0  -2 -26-0.67057 4.50936   1
  -2   0 -26-2.84366 4.32318   1
  -2   0 -28 4631.35 119.987   1
   0  -2 -28 4876.95 124.414   1
  -2   0 -30 85.0198 10.2032   1
   0  -2 -30 77.6875 10.5390   1
   0  -2 -32 1502.44 51.7331   1
   0  -2 -34 100.919 12.4886   1
  -2   1   1 4.77088 0.67855   3
  -1  -2   1 6.02478 1.08950   3
   1  -2  -1 6.42849 0.96656   3
   1   2  -1 6.57343 0.95391   3
   1   2   1 5.29882 1.35565   2
   1   2  -1 3.52541 1.08493   2
   1   2   3 1633.75 39.1595   2
   2  -1   3 1618.49 36.7726   1
   2  -1   5 185.004 6.41707   1
  -2  -1   5 197.638 6.92520   1
  -1  -2  -5 196.036 7.92062   2
  -2   1  -5 190.608 6.28597   1
   2   1   5 179.252 7.30793   2
   1   2   5 196.919 7.87648   2
   2  -1   7 1310.89 31.6991   2
  -2  -1   7 1243.18 33.0139   1
   1   2   7 1252.78 33.9078   2
   2   1   7 1298.99 33.4488   2
   2  -1  -7 1204.85 32.9937   1
   2   1  -7 1236.52 32.5417   1
  -1  -2   7 1297.06 33.0895   1
  -1  -2  -7 1293.69 34.2228   2
   2  -1   9 5289.86 115.438   2
  -1  -2  -9 5020.29 118.832   2
  -2  -1   9 5109.32 117.764   1
   2  -1  -9 4888.76 117.469   1
   1  -2   9 5078.85 117.464   1
  -2  -1  -9 5203.25 117.507   2
  -2   1  -9 5001.86 116.732   1
   1   2   9 5309.28 118.574   2
   2   1   9 5194.07 117.584   2
  -1  -2   9 5303.96 118.128   1
   2  -1  11 6.04481 1.76805   2
   2   1  11 4.43242 2.17005   2
  -1  -2 -11 6.07631 2.46365   2
  -2  -1 -11 8.01525 2.52419   2
   1  -2 -11 4.79830 2.35679   2
  -2  -1  11 4.28032 2.55931   1
  -2  -1 -13 4088.98 98.5285   2
   1  -2 -13 4257.23 100.050   2
   2   1  13 4332.98 98.7935   2
  -1  -2 -13 4123.41 99.7428   2
  -2   1 -15 529.358 18.5672   1
  -1  -2  15 542.238 20.1080   1
  -1   2 -15 526.986 18.3538   1
  -2  -1 -15 533.317 19.4502   1
   2  -1 -15 535.222 19.4532   1
  -1  -2 -15 559.331 19.4760   2
  -2  -1 -15 542.788 18.4667   2
   2   1 -15 500.922 18.2862   1
   1  -2 -15 549.006 20.0753   1
   1   2 -15 572.906 15.9044   2
   1  -2 -17 39.9947 5.45469   1
  -1  -2 -17 50.4575 5.91620   1
   1   2 -17 36.3923 3.59858   2
   2   1 -17 38.9559 4.89527   1
  -2  -1 -17 44.8184 5.06241   2
  -2  -1 -17 38.7874 5.12509   1
  -1   2 -17 43.9398 4.96197   1
  -2   1 -17 39.4727 4.81705   1
   2  -1 -17 35.0364 4.85564   1
   2   1 -19 116.201 7.38692   2
   2  -1 -19 105.289 8.61644   1
   1  -2 -19 112.013 8.97945   2
  -2  -1 -19 111.142 8.89695   1
  -1  -2 -19 100.804 8.79975   1
  -2   1 -19 100.171 7.93193   1
  -1  -2 -19 122.452 9.03467   2
   1  -2 -19 104.033 8.69480   1
   1   2 -19 119.347 6.22114   2
   2   1 -19 90.8613 7.66335   1
   2   1 -21 723.202 26.6721   1
   1  -2 -21 741.652 28.1298   1
   2   1 -21 788.901 24.1710   2
  -2   1 -21 712.425 26.1259   1
  -1  -2 -21 765.198 26.7705   2
   1   2 -21 820.782 22.3913   2
   2  -1 -21 831.518 29.6553   1
   2  -1 -21 811.786 27.2724   2
  -2  -1 -21 733.766 27.3603   1
   1  -2 -21 794.549 27.5080   2
  -1  -2 -21 678.591 26.5631   1
   1  -2 -23 69.6312 7.97324   2
   1  -2 -23 51.3720 7.34259   1
  -1  -2 -23 66.1379 7.68745   2
  -1  -2 -23 54.0153 7.42092   1
   2  -1 -23 62.7720 7.68985   1
  -2  -1 -23 69.2789 7.93448   1
  -2   1 -23 75.5319 7.64178   1
   2  -1 -23 58.5830 7.30925   2
  -2   1 -25 627.516 25.7759   1
   2  -1 -25 629.481 26.6579   1
   1  -2 -25 648.669 28.0508   1
   1  -2 -25 658.366 26.0248   2
  -1  -2 -25 654.802 28.0013   1
   2  -1 -27 25.2926 6.29160   1
   1  -2 -27 29.4407 6.99905   1
  -1  -2 -27 38.6174 7.63068   1
  -2  -1 -27 27.2475 6.96563   1
   1  -2 -29 2.89012 4.99225   1
  -1  -2 -29-0.74768 5.23355   1
  -2  -1 -29 4.67912 4.73859   1
   2  -1 -29 5.46652 5.08037   1
   2  -1 -31 542.580 26.2376   1
  -2  -1 -31 481.647 24.4890   1
  -1  -2 -31 455.474 24.5811   1
   1  -2 -31 496.977 25.5235   1
  -1  -2 -33 10.6541 6.99706   1
   1  -2 -33 4.11965 6.12742   1
  -2  -1 -33 8.04531 6.44132   1
  -2   2   0 23990.8 524.247   3
   2   2  -2 0.86850 0.71558   3
   2  -2  -2 2.90010 0.83979   3
  -2  -2   2-0.25655 3.48632   3
   2   2   4 7228.53 161.995   2
   2  -2   6 1.79172 1.19687   1
   2   2   6 0.39204 1.59966   2
  -2  -2  -6 1.57973 1.74288   2
  -2  -2   8 18765.3 402.616   1
   2  -2   8 18032.8 401.466   1
  -2  -2  -8 18316.6 403.525   2
   2   2   8 17986.2 403.348   2
  -2  -2 -10 1.25052 2.32919   2
   2  -2  10 4.32397 1.34655   2
   2  -2  10 1.49487 1.98904   1
  -2  -2  10 3.10326 2.45278   1
   2   2  10 1.24428 2.24945   2
  -2  -2 -12 15949.8 355.084   2
   2   2  12 15977.7 355.101   2
  -2  -2  14 1.03895 2.63257   1
   2  -2 -14 0.66078 2.69583   1
  -2  -2 -14 1.22913 2.57729   2
  -2  -2  16 10223.1 226.434   1
   2  -2 -16 10054.7 225.799   1
  -2   2 -16 9438.42 222.309   1
  -2  -2 -18-0.43177 3.06052   1
   2  -2 -18 0.38921 3.05349   1
   2  -2 -18-2.05462 4.06748   2
  -2   2 -18 0.33917 2.96894   1
   2   2 -18-0.67417 2.42890   2
   2   2 -20 8959.55 193.910   2
   2  -2 -20 7966.10 199.938   1
  -2  -2 -20 8138.67 200.508   1
   2  -2 -20 8928.99 200.166   2
  -2  -2 -20 8645.49 198.550   2
  -2  -2 -22-0.50526 3.53659   1
   2  -2 -22 3.43974 4.57489   2
   2  -2 -22 3.22005 3.89825   1
   2  -2 -24 3924.14 104.277   1
  -2  -2 -24 3814.15 103.551   1
   2  -2 -26 0.74274 4.63483   1
  -2  -2 -26-0.65821 5.31966   1
  -2  -2 -28 2604.31 75.1136   1
   2  -2 -28 1509.64 53.8697   1
   2  -2 -30 5.20527 5.71444   1
  -2  -2 -30 3.84976 5.59332   1
  -2  -2 -32 2394.68 71.5456   1
   2  -2 -32 2299.03 71.2194   1
  -2  -2 -34-0.83997 6.45399   1
   0  -3   1 0.75827 1.06763   2
  -3   0   1 5.29099 0.74000   1
   0   3  -1 0.98289 1.12399   2
   0  -3   1 1.26064 2.74058   3
   0  -3  -1 1.36032 1.22169   2
   0   3  -3 2.02563 0.98501   2
  -3   0   3 3.33655 0.95996   1
   0  -3   3 0.70369 0.97682   2
   3   0  -5 0.95639 0.82541   1
  -3   0   5 0.99600 1.10773   1
  -3   0   7 2.16668 1.41104   1
   0  -3  -7 4.61788 2.08686   2
   3   0  -7 1.20795 1.27850   1
   0  -3  -9-0.26237 1.99470   2
   0  -3   9 0.61234 1.80167   1
  -3   0  -9 0.52691 1.56287   1
   3   0   9 3.93517 2.07941   2
   3   0  -9 5.55741 2.19591   1
   0  -3 -11 2.66409 2.57514   2
   3   0  11 13.2743 2.74097   2
   3   0  13-0.46023 2.01432   2
   3   0  15 3.42683 2.34507   2
   0  -3  15 3.35283 2.60850   1
   3   0 -15 5.49411 2.56229   1
  -3   0 -15 1.81684 2.22666   1
   0  -3  17 0.43532 2.96779   1
   3   0 -17-0.71491 2.86110   1
  -3   0 -17 3.10029 2.73004   1
   0  -3 -17 1.67327 3.44528   2
   0  -3 -19 9.92954 4.41923   1
  -3   0 -19 0.40422 3.14250   1
   0  -3 -19-0.45427 3.74450   2
   3   0 -21 0.90759 2.92173   1
   0  -3 -21-0.55918 4.01296   1
   3   0 -21-2.76545 4.55869   2
   0  -3 -21-1.48546 4.04016   2
  -3   0 -21-1.48330 5.45068   1
   3   0 -23 1.50531 3.73040   1
   0  -3 -23 2.64546 4.51613   2
   3   0 -23 2.51593 4.22973   2
  -3   0 -23 0.50811 3.73437   1
   0  -3 -23-0.58414 3.76097   1
   0  -3 -25-0.65995 4.85024   1
  -3   0 -25-0.53223 3.95678   1
   0  -3 -25-0.56391 5.05605   2
   3   0 -25 1.13307 3.70239   1
  -3   0 -27-0.58616 4.30804   1
   0  -3 -27 5.08255 5.01652   1
  -3   0 -29-2.62439 4.59218   1
   0  -3 -29 1.63049 5.40556   1
   0  -3 -31 3.38072 5.60447   1
   0  -3 -33-1.71205 6.43597   1
   1   3   0-0.13757 1.22438   2
   1  -3   0 2.38290 1.51358   3
  -1  -3   0 0.90966 1.06997   3
   3  -1  -2 34249.8 749.088   3
   1   3  -2 35035.9 749.592   3
   3  -1  -2 34318.6 748.656   1
   1   3   2 35514.6 751.981   2
   1   3  -2 34986.9 750.210   2
   1   3   4 466.265 14.0906   2
  -3   1  -4 390.234 10.5159   1
   3  -1  -4 399.932 11.5928   1
   1   3  -4 424.559 11.3980   2
  -3  -1   4 431.014 11.9058   1
   1   3   6 11022.7 265.947   2
  -1  -3  -6 11660.3 266.420   2
   3  -1  -6 10828.5 263.559   1
  -3   1  -6 11683.9 262.940   1
  -1  -3  -8 1447.55 38.7004   2
   1  -3   8 1488.49 36.4021   1
  -3   1  -8 1427.33 35.3086   1
   1   3   8 1544.07 38.5288   2
  -3  -1   8 1430.83 36.6906   1
   3  -1  -8 1352.80 36.2278   1
   3   1   8 1433.78 37.3973   2
   3   1  10 3183.72 74.9597   2
   3  -1 -10 2758.70 73.0995   1
  -1  -3  10 3165.05 74.9063   1
  -3  -1  10 3116.41 74.9902   1
   1  -3  10 3611.21 76.2460   1
  -3   1 -10 3057.90 73.2008   1
  -1  -3 -10 3149.90 76.7081   2
   1  -3 -10 3189.11 76.5282   2
   3  -1  10 3233.20 72.8660   2
   3   1 -10 3055.01 73.6760   1
   3   1  12 93.3436 6.49306   2
  -1  -3 -12 90.2784 7.21810   2
   3  -1  12 109.613 5.77364   2
   3   1  14 15295.9 334.495   2
   1   3 -14 15307.6 328.890   2
   1  -3  14 15003.9 336.147   1
   3  -1 -14 14422.6 334.899   1
  -1  -3  14 14851.6 336.061   1
   3  -1  14 15362.4 331.807   2
   3   1 -14 14100.8 334.147   1
  -3   1 -16 111.913 7.53155   1
   1   3 -16 120.890 5.13464   2
  -1  -3  16 133.581 9.46047   1
   1  -3 -16 120.452 8.90334   2
   3   1  16 130.382 8.17379   2
  -3  -1 -16 124.800 8.49517   1
   3   1 -16 116.036 7.84363   1
   1  -3  16 123.778 8.85107   1
   3  -1 -16 113.779 8.26170   1
  -1  -3  18 22519.0 484.637   1
   3  -1 -18 21239.1 482.156   1
   1  -3 -18 22442.5 483.892   2
  -1  -3 -18 22518.4 483.299   2
   3   1 -18 20612.4 480.604   1
   1   3 -18 22121.2 473.424   2
   1  -3 -18 21641.2 483.791   1
  -3  -1 -18 20538.8 480.801   1
  -3   1 -18 20755.7 479.522   1
   1  -3 -20 126.034 9.88917   2
  -1  -3 -20 103.253 9.53238   1
   1  -3 -20 121.005 10.0681   1
   3  -1 -20 123.976 9.44429   2
   1   3 -20 119.820 5.42902   2
  -3  -1 -20 109.558 9.07526   1
  -1  -3 -20 120.512 9.64175   2
  -3   1 -20 108.159 8.26551   1
   3   1 -20 115.786 8.93281   1
  -1  -3 -22 1960.65 58.6028   1
  -1  -3 -22 2057.44 56.8512   2
   1  -3 -22 1905.33 57.1900   1
   1  -3 -22 2078.83 57.5636   2
   3  -1 -22 1955.49 56.7886   1
  -3  -1 -22 1891.44 55.8588   1
   3  -1 -22 2169.59 56.2652   2
  -3   1 -22 1877.50 54.2117   1
  -1  -3 -24 78.7477 8.78451   1
   1  -3 -24 82.1375 9.60728   1
  -1  -3 -24 85.4062 9.24684   2
   1  -3 -24 86.5872 9.51332   2
   3  -1 -24 101.392 9.69125   2
   3  -1 -24 91.9816 9.03794   1
  -3   1 -24 77.2411 7.98250   1
  -3  -1 -24 95.4136 9.38137   1
  -1  -3 -26 2572.77 74.8792   1
  -3   1 -26 2458.80 70.6764   1
   1  -3 -26 2805.81 73.5380   2
  -3  -1 -26 2770.66 74.5738   1
   3  -1 -26 2421.75 71.9000   1
   1  -3 -26 2500.59 74.1821   1
  -1  -3 -26 2729.17 72.3517   2
   3  -1 -28 5.25327 5.30832   1
   1  -3 -28 10.7244 6.13224   1
  -3  -1 -28 0.64751 4.76014   1
  -1  -3 -28 7.62768 5.47512   1
   3  -1 -30 3013.50 89.1432   1
  -3  -1 -30 2984.50 88.5304   1
   1  -3 -30 3212.06 93.1606   1
  -1  -3 -32 22.5713 7.92759   1
   1  -3 -32 23.4871 7.77610   1
  -3  -1 -32 39.1025 8.44121   1
  -1  -3 -34 2155.14 68.8790   1
   2   3   1 444.591 14.3812   2
  -2  -3   1 481.451 12.6664   3
  -3   2   1 475.553 12.1244   3
  -2   3  -1 489.989 17.2790   3
   2  -3  -1 462.672 13.0008   3
   2   3  -3 654.927 17.1629   3
   3  -2  -3 700.580 16.6598   3
   2   3   3 648.544 19.6472   2
   3   2  -3 672.209 16.1154   3
   3  -2   5 46.1071 2.79303   1
   3   2   5 44.1133 4.04790   2
   2   3   5 50.1948 4.36941   2
   3  -2   7 3038.97 72.7034   1
   2  -3   7 3344.04 73.7221   1
  -3  -2   7 3182.62 74.1046   1
   2   3   7 3247.45 76.3363   2
   3   2   7 3134.65 75.8069   2
  -2  -3  -7 3161.23 76.2216   2
   3  -2   9 1171.42 32.2009   1
  -2  -3   9 1206.38 33.3416   1
   2  -3   9 1237.21 28.9536   2
  -2  -3  -9 1197.68 34.6489   2
   2   3   9 1143.54 34.1914   2
   3   2   9 1117.94 33.9757   2
   3  -2  11 1322.98 32.0831   2
  -2  -3 -11 1309.70 36.4833   2
   3   2  11 1275.69 35.7101   2
   2  -3  11 1256.65 34.6223   1
   2   3  11 1288.23 36.1641   2
   3  -2  13 1.93025 1.64789   2
   3  -2 -13-0.30747 2.23365   1
   3   2  13 2.13319 2.48680   2
  -2  -3  13 1.95118 2.65368   1
  -3  -2  13 4.82632 2.60072   1
   2  -3  15 9.91110 3.28079   1
   2  -3 -15 19.6157 4.40301   2
   3  -2  15 13.2085 2.26459   2
  -2  -3  15 10.1740 3.43991   1
   3  -2 -15 10.4900 3.19342   1
  -3   2 -15 10.1226 2.82746   1
  -3  -2  15 8.45150 3.31643   1
  -2  -3 -17 2446.75 63.8336   2
   3  -2 -17 2224.86 62.2468   1
  -3  -2 -17 2376.15 63.6921   1
   2  -3 -17 2594.97 65.0833   2
  -2  -3  17 2501.13 65.0306   1
  -3   2 -17 2372.17 60.8922   1
   2  -3 -17 2381.21 64.2509   1
   3  -2 -19-0.45717 3.28086   1
  -3  -2 -19-2.29402 3.41090   1
   2  -3 -19 2.42345 4.20780   2
   2  -3 -19 3.49069 3.53475   1
   2   3 -19 0.88092 2.12674   2
  -3   2 -19 0.35629 2.76658   1
  -2  -3 -19-1.80640 3.92053   2
   3  -2 -21 444.468 19.7006   2
  -3  -2 -21 378.016 18.8487   1
  -2  -3 -21 419.702 19.2358   2
   3   2 -21 471.381 16.6464   2
  -2  -3 -21 421.443 20.2397   1
   2  -3 -21 408.888 19.5298   1
   3  -2 -21 423.038 19.7112   1
   2  -3 -21 450.617 19.9207   2
   2  -3 -23 27.1301 6.48473   2
   3  -2 -23 17.0447 5.55393   2
   2  -3 -23 16.2154 5.44491   1
  -2  -3 -23 23.8912 5.98129   2
  -2  -3 -23 20.5909 5.57362   1
  -3  -2 -23 20.2444 5.51242   1
   3  -2 -23 20.7208 5.52953   1
   3  -2 -25 132.262 11.4596   2
   3  -2 -25 139.741 12.0354   1
  -3  -2 -25 136.413 11.5269   1
  -2  -3 -25 133.568 11.7208   1
   2  -3 -25 120.000 11.2790   1
   2  -3 -25 152.520 12.4476   2
   3  -2 -27 160.557 13.0040   1
   2  -3 -27 175.009 14.2646   1
  -2  -3 -27 146.177 13.0384   1
  -3  -2 -27 147.360 12.7683   1
  -2  -3 -29 162.501 14.5520   1
   3  -2 -29 149.095 13.1434   1
   2  -3 -29 140.998 13.6399   1
  -3  -2 -29 182.110 14.8942   1
  -3  -2 -31 19.8885 7.03092   1
   2  -3 -31 24.9916 7.62576   1
  -2  -3 -31 31.2612 9.20498   1
   3  -2 -31 11.4702 6.31281   1
  -3  -2 -33 327.486 20.6839   1
  -2  -3 -33 335.459 21.7029   1
   2  -3 -33 333.607 21.3490   1
   3  -2 -33 308.503 20.4642   1
  -3   3   0 21.4450 2.15310   3
  -3  -3   2 5207.07 114.350   3
   3  -3  -2 5013.28 113.730   3
   3   3   4 1.62833 1.72962   2
   3   3  -4 1.29873 0.94628   3
   3  -3   6 16256.2 353.139   1
   3   3   6 15751.7 356.889   2
   3   3   8 31.6545 4.31106   2
   3  -3   8 5.38697 1.97582   1
   3  -3  10 45098.8 982.675   1
   3   3  10 44772.7 985.707   2
   3  -3  12 2.36999 1.33249   2
  -3  -3  12 0.32094 2.41326   1
  -3  -3  14 11612.9 265.956   1
   3  -3  14 11756.1 257.527   2
   3   3  16-1.63064 3.56845   2
  -3  -3  16-0.43234 3.35708   1
   3  -3 -16 1.22851 2.97438   1
   3  -3 -18 41.7618 6.12657   1
  -3  -3  18 38.6154 5.88422   1
   3  -3 -20 3.68750 3.46568   1
  -3  -3 -20-1.04866 3.62273   1
   3  -3 -20 2.63177 4.21303   2
   3  -3 -22 11903.0 284.101   1
  -3  -3 -22 12456.5 285.315   1
   3  -3 -22 12689.0 285.007   2
  -3  -3 -24 3.07409 4.51858   1
   3  -3 -24 1.25837 4.45993   1
   3  -3 -24-1.18299 5.85488   2
  -3  -3 -26 4961.73 130.184   1
   3  -3 -26 4948.91 130.676   1
  -3  -3 -28 2.25500 5.12462   1
   3  -3 -28 2.34117 5.53190   1
   3  -3 -30 2211.24 69.3197   1
  -3  -3 -30 2427.31 72.3285   1
  -3  -3 -32-1.73287 6.86651   1
   3  -3 -32 3.32003 6.10004   1
   0  -4   0 26240.1 591.433   2
   0  -4   0 27603.6 590.260   3
   0  -4  -2 7177.31 167.178   2
   0  -4   2 7303.91 165.402   2
   0  -4   4 51634.3 986.110   2
  -4   0   4 43730.3 985.459   1
   4   0  -6 6095.08 139.685   1
  -4   0   6 6461.96 140.595   1
   4   0  -8 49429.0 1105.86   1
   0  -4  -8 53012.5 1109.91   2
   4   0  10 1473.23 37.5176   2
  -4   0 -10 1445.04 36.0869   1
   4   0  12 16962.8 375.712   2
   0  -4 -14 18.7360 4.34468   2
   0  -4  14 20.8834 4.11030   1
   4   0  14 11.0820 3.15292   2
   4   0 -14 16.8606 3.23764   1
   4   0  16 1766.23 45.0016   2
   0  -4 -16 1796.87 49.5365   2
  -4   0 -16 1678.55 45.6523   1
   0  -4  16 1716.86 47.4633   1
   0  -4 -18 791.369 27.5180   2
   4   0  18 726.785 23.3121   2
   0  -4  18 776.755 27.6133   1
  -4   0 -18 728.683 24.8165   1
   0  -4  20 582.616 24.1810   1
   0  -4 -20 611.176 24.3666   2
  -4   0 -20 546.942 21.5236   1
   0  -4 -22 2194.78 60.3429   2
  -4   0 -22 2114.76 57.9686   1
   0  -4 -22 2061.45 60.3135   1
  -4   0 -24 12924.9 306.421   1
   0  -4 -24 13596.3 312.603   1
   4   0 -24 13126.8 307.680   1
   0  -4 -26 0.68348 4.59614   1
  -4   0 -26-1.66260 4.52194   1
   0  -4 -26-1.30301 5.84151   2
   0  -4 -28 5804.17 146.289   1
  -4   0 -28 5603.50 140.610   1
  -4   0 -30 141.488 12.6386   1
   0  -4 -30 147.634 14.4485   1
   0  -4 -32 4700.21 141.213   1
  -1  -4   1 895.920 22.1401   3
   4  -1  -1 809.222 19.1545   1
   1   4  -1 881.604 22.7267   2
   1   4   1 837.202 23.3428   2
  -1  -4   1 844.138 22.6407   2
   1  -4  -1 901.003 21.7205   3
  -4   1   1 805.057 22.6513   3
  -1  -4  -1 861.611 23.4634   2
   1   4   3 27803.2 612.683   2
   1   4  -3 28241.3 610.491   2
   1   4  -3 27895.2 610.559   3
   1  -4   3 27786.8 609.813   2
   4  -1  -3 27395.0 608.622   1
   4  -1  -3 28701.7 609.863   3
  -4  -1   5 6322.53 145.207   1
   4  -1  -5 6314.73 144.792   1
   1   4  -5 6553.90 144.557   2
   1   4   5 6639.01 148.610   2
   1  -4   5 6663.80 143.758   2
  -4   1  -5 6515.63 143.480   1
  -4  -1   7 2362.62 55.4816   1
   1   4   7 2384.84 58.2400   2
  -4   1  -7 2330.99 53.6186   1
   1   4  -7 2327.78 52.7035   2
   4  -1  -7 2160.72 54.6712   1
  -4  -1   9 2.19262 1.86994   1
   1  -4  -9 2.48419 2.95361   2
   1   4  -9 2.83638 1.04346   2
   4  -1  -9 1.40102 1.66451   1
  -4   1  -9 2.02119 1.66319   1
   4   1   9 8.05109 2.77725   2
  -1  -4  -9 0.63422 2.95274   2
  -4   1 -11 3610.00 85.3777   1
   4  -1  11 3668.28 85.8100   2
   4   1  11 3719.15 87.6177   2
   4   1  13 433.733 16.5143   2
   4  -1 -13 436.223 16.4630   1
   4  -1  13 445.403 15.2858   2
   1  -4  13 437.033 17.1534   1
  -4  -1  13 450.016 17.3797   1
   4  -1 -15 131.308 8.66575   1
   4   1  15 142.452 8.79131   2
   1  -4  15 134.830 8.96322   1
   1  -4 -15 136.369 9.69577   2
  -1  -4  15 139.287 9.55164   1
  -1  -4 -15 156.347 10.2442   2
   4  -1  15 142.245 7.63394   2
  -4  -1 -15 127.706 8.30689   1
   1  -4  17 574.041 22.6090   1
  -1  -4  17 536.636 21.9970   1
   1  -4 -17 567.826 22.8685   2
  -4   1 -17 537.406 19.8342   1
  -1  -4 -17 571.516 22.8836   2
  -4  -1 -17 555.896 20.9819   1
   4  -1  17 572.134 18.5497   2
   4  -1 -19 115.174 9.06912   1
  -4   1 -19 118.773 8.36565   1
  -4  -1 -19 101.974 8.17905   1
  -1  -4 -19 136.377 10.3825   2
   1  -4 -19 132.712 10.6155   2
   1  -4  19 126.240 10.0506   1
  -1  -4  19 128.506 10.5443   1
  -4  -1 -21 146.872 10.6738   1
   4  -1 -21 146.379 10.6064   1
  -4   1 -21 147.810 9.92412   1
   1  -4 -21 148.539 11.7196   2
   1  -4 -21 151.089 11.8853   1
  -1  -4 -21 170.122 12.3191   2
   1  -4 -23 3.30753 4.91810   1
   4  -1 -23-0.51473 3.73905   1
   1  -4 -23 1.81325 4.97818   2
  -4  -1 -23 0.53022 4.11742   1
  -1  -4 -23 6.42050 5.31474   2
   4  -1 -23 4.18373 4.57803   2
  -1  -4 -23 1.93967 4.96812   1
  -4   1 -23 4.51295 4.01494   1
   1  -4 -25 220.055 15.1054   1
  -1  -4 -25 240.494 16.7174   1
   1  -4 -25 242.494 16.1400   2
  -1  -4 -25 279.536 16.4865   2
   4  -1 -25 226.816 14.7089   1
  -4   1 -25 250.259 14.5798   1
  -1  -4 -27 14.0115 5.91372   1
   4  -1 -27 18.0153 5.64382   1
  -1  -4 -27 9.79717 6.39207   2
  -4  -1 -27 12.8356 5.29823   1
   1  -4 -27 23.4287 6.40539   1
   1  -4 -27 27.3420 7.31725   2
  -1  -4 -29 14.5388 6.66638   1
  -4  -1 -29 26.7874 6.64505   1
   1  -4 -29 18.2687 7.45806   1
   1  -4 -31 18.4317 8.28920   1
  -4  -1 -31 14.9392 6.43964   1
  -1  -4 -31 21.5453 7.99526   1
  -4  -1 -33 50.9843 9.69905   1
   1  -4 -33 53.2393 10.3215   1
  -1  -4 -33 56.0666 11.1391   1
  -2   4   0 40163.9 859.190   3
   2  -4   0 41824.1 872.016   3
   2   4   0 40554.0 861.402   2
   2   4  -2 1869.58 48.3804   2
   2  -4  -2 2058.44 47.4103   3
  -4  -2   2 2116.65 45.6123   3
  -2   4  -2 2022.78 55.0991   3
  -2  -4  -2 1926.66 50.0318   2
   2   4   2 1831.99 49.7169   2
  -2  -4   2 2098.82 51.6488   3
   4   2  -4 10503.8 223.267   3
   2   4  -4 9958.26 225.945   3
   4  -2   4 10028.3 223.664   1
   4  -2  -4 10304.6 223.786   3
   2   4   4 9666.90 228.618   2
   2   4   6 405.713 15.0705   2
   4  -2   6 397.462 11.5487   1
   4   2   8 14410.6 317.876   2
  -2  -4  -8 14419.5 319.005   2
  -4  -2   8 14408.8 315.725   1
   2   4   8 14392.3 318.542   2
   4  -2  -8 13807.7 315.364   1
   4  -2 -10 8.50724 2.50394   1
   2  -4  10 6.71357 2.27707   1
   4   2  10 7.53839 2.95072   2
  -2  -4  12 13016.0 286.226   1
   4  -2  12 12970.4 282.234   2
   4  -2 -14 191.597 10.1984   1
   2  -4 -14 239.400 12.9500   2
  -2  -4  14 241.789 12.3843   1
   2  -4  14 224.104 11.2612   1
   4  -2  14 250.205 9.56440   2
  -2  -4 -14 225.554 12.4820   2
  -4  -2  14 229.688 12.0650   1
  -2  -4 -16 9003.57 206.144   2
   4  -2 -16 8507.25 203.537   1
  -2  -4  16 9082.35 206.114   1
  -4  -2  16 8867.43 205.469   1
   4  -2  16 9057.14 198.489   2
  -4   2 -16 8481.20 200.757   1
   2  -4 -16 8845.68 206.548   2
   2  -4  16 9240.26 205.531   1
   2  -4 -18 257.434 14.6906   2
  -2  -4  18 263.585 14.6914   1
   4  -2 -18 204.182 12.3916   1
   2   4 -18 255.478 8.34221   2
  -2  -4 -18 256.003 14.3555   2
  -4  -2 -18 253.828 13.5792   1
  -4   2 -18 244.687 11.7730   1
   2  -4  18 247.965 13.7770   1
   4   2  18 244.147 13.0376   2
  -2  -4 -20 3688.92 93.2638   2
  -4  -2 -20 3787.22 92.8522   1
  -2  -4  20 3564.25 94.2107   1
   4  -2 -20 3440.77 91.6431   1
   2  -4 -20 3474.12 93.2324   1
   2  -4 -20 3687.44 94.4347   2
  -2  -4 -22 59.0743 8.09541   1
  -2  -4 -22 58.7835 8.40033   2
  -4  -2 -22 47.1526 6.53565   1
   2  -4 -22 47.0411 7.92696   2
   4  -2 -22 70.1694 8.48803   1
   2  -4 -22 61.4614 8.25350   1
   4  -2 -22 48.4513 7.52563   2
  -2  -4 -24 6509.02 161.797   1
   4  -2 -24 6412.84 159.607   1
   2  -4 -24 6992.35 161.824   2
  -2  -4 -24 6822.25 160.765   2
  -4  -2 -24 6581.48 159.475   1
   4  -2 -24 7009.69 160.250   2
   4  -2 -26 103.237 10.8385   2
   4  -2 -26 91.3887 9.84762   1
   2  -4 -26 88.2649 10.4501   1
   2  -4 -26 120.991 11.8426   2
  -4  -2 -26 116.464 11.0891   1
  -2  -4 -26 84.9729 10.3508   1
  -2  -4 -28 3445.47 98.6377   1
   2  -4 -28 3416.52 98.3392   1
   2  -4 -28 3575.80 97.4809   2
  -4  -2 -30 19.6381 7.28836   1
  -2  -4 -30 8.57644 6.45512   1
   2  -4 -30 13.0277 7.07991   1
   4  -2 -30 15.4497 6.39406   1
   4  -2 -32 3062.90 88.6628   1
  -2  -4 -32 3306.80 94.1899   1
   2  -4 -32 3115.20 91.3678   1
  -4  -2 -32 3037.04 88.0028   1
  -4  -2 -34 3.28172 6.16867   1
  -4   3  -1 10.7067 5.13382   3
  -4   3   1 15.6920 1.85608   3
  -3  -4   1 18.5272 2.06649   3
  -3   4  -1 11.0391 2.48748   3
  -3   4   1 12.1228 2.01871   3
   3   4   1 12.1133 2.55236   2
   3  -4  -3 3436.92 72.3621   3
  -4  -3   3 2465.15 76.9651   3
   3   4   3 3074.59 75.6991   2
  -3  -4   3 2625.83 81.4878   3
   4  -3  -3 3342.87 71.9470   3
   4  -3   5 172.151 6.08966   1
   4   3   5 169.433 9.02924   2
   3   4   5 172.271 9.21844   2
   3   4  -5 159.025 6.64016   3
   4   3  -5 174.457 5.83138   3
   3   4   7 787.878 25.1371   2
   4  -3   7 821.210 21.2677   1
   4   3   7 745.482 24.4499   2
   4   3   9 9.96290 3.41903   2
   4  -3   9 4.23949 1.78489   1
   3  -4   9 4.91349 2.13870   1
   4  -3  11 1898.61 48.5244   1
   3  -4  11 1945.18 49.1658   1
  -3  -4  11 1972.59 50.4472   1
   4  -3  13 25.3081 2.80797   2
   3   4  13 26.3083 4.65643   2
  -3  -4  13 23.7360 4.24700   1
  -4  -3  13 27.6441 4.29318   1
   4  -3 -13 23.7906 4.10809   1
  -3  -4 -13 18.9596 4.36580   2
  -3  -4  15 301.194 14.6544   1
   3  -4  15 281.062 13.3907   1
   3   4  15 287.736 14.5524   2
   4  -3  15 281.254 9.67219   2
  -3  -4 -15 265.976 14.2487   2
   4   3  15 240.011 13.2185   2
   4  -3 -15 268.053 13.2675   1
  -4  -3  15 253.500 13.0022   1
   4  -3  17 469.134 13.8683   2
   4  -3 -17 459.663 19.4149   1
   4   3  17 466.569 19.6574   2
   3  -4  17 461.885 19.0150   1
  -3  -4 -17 458.237 20.2575   2
  -4  -3  17 462.422 20.1407   1
  -3  -4  17 450.001 19.3721   1
   4   3  19 1786.30 50.4713   2
  -4  -3  19 1773.47 52.0436   1
   3  -4 -19 1677.60 50.7467   1
   3  -4 -19 1772.79 52.1080   2
  -3  -4  19 1832.33 52.9396   1
   3  -4 -21 232.178 15.0569   1
   3  -4 -21 233.125 14.8954   2
  -3  -4  21 225.838 15.2613   1
   4  -3 -21 220.901 14.1221   1
  -4  -3 -21 224.365 14.1922   1
   3  -4 -23 297.642 17.1513   1
   4  -3 -23 382.211 19.6381   2
  -4  -3 -23 330.886 18.2935   1
   3  -4 -23 357.563 19.2446   2
  -3  -4 -23 317.439 18.7799   1
   4  -3 -23 326.528 18.0082   1
   4  -3 -25 489.759 23.3598   2
   3  -4 -25 440.428 22.8387   1
  -3  -4 -25 486.073 24.1566   1
   3  -4 -25 495.796 24.1513   2
   4  -3 -25 449.617 23.0295   1
  -4  -3 -25 410.190 21.0717   1
  -4  -3 -27 315.841 19.2955   1
  -3  -4 -27 273.187 17.7230   1
   4  -3 -27 332.402 19.4269   2
   4  -3 -27 315.127 18.9734   1
   3  -4 -27 312.523 19.6354   1
   3  -4 -27 331.712 19.7830   2
  -3  -4 -29 4.10496 6.37497   1
  -4  -3 -29-1.55542 5.78179   1
   3  -4 -29 0.89123 6.07586   1
   4  -3 -29 2.22845 4.99521   1
  -3  -4 -31 69.1230 11.2580   1
  -4  -3 -31 78.2775 12.1459   1
   4  -3 -31 63.0435 10.1526   1
   3  -4 -31 81.2339 11.5648   1
  -4  -3 -33 297.113 20.2737   1
   4  -3 -33 288.732 20.1161   1
   3  -4 -33 271.982 19.5972   1
  -4   4   0 49954.9 1088.64   3
  -4  -4   2 5.70777 1.71483   3
   4  -4  -2 1.85524 4.73689   3
  -4   4  -2-1.71847 6.76467   3
   4  -4  -4 18535.3 396.279   3
   4   4   4 16997.9 401.389   2
   4   4   6 0.95909 2.93309   2
   4   4  -6 2.14614 2.02692   3
   4   4  -8 736.173 31.8378   3
   4  -4   8 1139.83 27.0765   1
   4  -4  10 5.51402 2.34817   1
   4   4  12 10435.0 240.526   2
  -4  -4  12 10578.2 238.313   1
   4   4  14 3.43996 3.37351   2
   4  -4  14 1.27065 2.68799   1
   4  -4  14 0.58316 1.51326   2
  -4  -4  14-0.84126 2.78905   1
  -4  -4  16 9180.93 206.683   1
   4   4  16 8831.04 206.447   2
   4  -4  16 8814.07 195.142   2
  -4  -4  18-1.03280 4.13322   1
   4   4  18-2.60666 4.78264   2
   4  -4 -18 2.43310 3.49219   1
   4  -4 -20 18228.6 420.387   1
  -4  -4  20 19100.4 422.948   1
   4  -4 -22 0.55787 3.85441   1
   4  -4 -22-4.56089 5.79620   2
   4  -4 -24 271.259 17.3181   1
  -4  -4 -24 298.811 18.2440   1
   4  -4 -24 328.797 18.9055   2
   4  -4 -26-1.43514 6.33249   2
  -4  -4 -26 2.16647 5.36874   1
   4  -4 -26-0.72400 5.06739   1
   4  -4 -28 3577.67 97.3121   2
   4  -4 -28 3578.15 98.7987   1
  -4  -4 -28 3290.25 95.5446   1
  -4  -4 -30-0.83757 6.50367   1
   4  -4 -30 4.19010 6.90189   1
  -4  -4 -32 1891.86 61.9547   1
   4  -4 -32 1663.97 57.8725   1
   0  -5  -1 2.43369 1.96898   2
  -5   0   1 2.74732 0.75585   1
   0  -5   1-0.19085 1.65783   2
   0  -5  -1 3.70406 1.53203   3
   0  -5  -3-0.25206 2.01786   2
   0  -5   3 2.88035 1.75763   2
  -5   0   3 1.96071 1.03662   1
  -5   0   5 0.27970 1.35791   1
   0  -5   5 4.96704 1.74277   2
  -5   0   7 2.69582 1.85798   1
   5   0  -9 0.18862 1.75661   1
  -5   0  -9 4.55152 1.77289   1
   5   0  11 0.85865 2.48484   2
   5   0  13 4.79174 2.98339   2
   5   0 -13-0.26650 2.04776   1
   0  -5 -13-0.87356 3.28392   2
   0  -5  13 1.35211 2.65202   1
   5   0  15 1.93962 3.03132   2
   0  -5  15-1.25873 3.45560   1
   5   0 -15 0.62197 2.23178   1
   0  -5 -15 0.95851 3.39715   2
   5   0 -17 3.56834 2.82817   1
   0  -5  17 0.47142 3.66076   1
   0  -5 -17 1.57172 4.02567   2
  -5   0 -17 1.00349 2.72953   1
   5   0 -19 4.53299 3.13254   1
  -5   0 -19-0.39127 3.03826   1
   0  -5 -19-1.15616 4.67208   2
   0  -5  19 0.53099 4.07999   1
   5   0 -21 3.69149 3.39189   1
  -5   0 -21 2.87462 5.46318   1
   0  -5  21 7.30433 5.01358   1
   0  -5 -21-1.23328 4.58477   2
   0  -5 -23-0.66405 5.20968   2
   0  -5 -23-3.45072 5.35890   1
  -5   0 -23 5.36264 4.30227   1
  -5   0 -25 3.06042 4.23965   1
   0  -5 -25-2.83641 5.50614   2
   0  -5 -25 0.74782 5.09817   1
   0  -5 -27-1.47663 6.08075   2
   0  -5 -27 0.78317 5.75586   1
  -5   0 -27 2.83116 4.48746   1
   0  -5 -29-2.59995 6.58798   1
  -5   0 -29-2.52405 5.29261   1
   0  -5 -31-0.93031 6.59441   1
   0  -5 -33 4.10025 7.96001   1
   1  -5   0 0.46572 2.03856   3
  -1  -5   0 0.28880 1.35443   3
  -1  -5   0 1.08550 1.82110   2
   1   5   0 3.91740 1.96102   2
   1  -5   0 2.80495 1.68067   2
  -1  -5   2 26592.7 581.985   2
   1  -5   2 25738.3 581.289   2
   1   5   2 26035.8 583.410   2
  -1  -5  -2 25885.6 583.530   2
   1   5  -2 26369.7 580.473   3
  -1  -5   2 26555.8 593.950   3
   1  -5  -2 27341.0 580.767   3
   1  -5  -2 25736.2 583.254   2
  -5   1   2 27048.4 577.607   3
   1   5  -2 26080.9 581.852   2
   5  -1  -4 25.6237 2.09236   1
  -5  -1   4 26.2400 2.45902   1
  -1  -5  -4 26.9895 3.78077   2
   1   5  -4 28.5225 2.89842   2
   1  -5  -4 22.6117 3.59416   2
   1   5   4 29.1913 3.90506   2
  -5   1  -4 29.5624 1.55798   1
   1  -5   4 24.1234 2.55317   2
  -5  -1   6 14560.0 314.549   1
   1   5   6 13889.8 318.181   2
   1  -5   6 14268.1 312.408   2
  -5   1  -6 14381.3 311.858   1
   5  -1  -6 15305.4 314.369   1
   1   5  -6 14626.1 313.026   2
   1   5  -8 859.410 21.3078   2
   5  -1  -8 909.901 24.0468   1
  -5  -1   8 823.398 23.8222   1
  -5   1  -8 817.094 22.0033   1
   5  -1 -10 6082.04 134.740   1
   5   1  10 5635.60 136.116   2
  -5   1 -10 5713.49 132.347   1
   1   5 -10 5917.80 129.388   2
   5  -1  12 1.32498 2.26268   2
   1  -5 -12 0.41932 3.08234   2
  -1  -5  12 9.00886 3.06157   1
   5   1  12 0.64350 2.79390   2
   1  -5  12 0.30567 2.44731   1
  -1  -5 -14 13999.0 332.621   2
   5  -1  14 13816.2 327.279   2
   1  -5 -14 13807.1 332.577   2
   5  -1 -14 14275.4 330.194   1
  -1  -5  14 14448.3 331.361   1
  -1  -5  16 101.766 8.62660   1
   1  -5  16 96.0544 8.22556   1
   5  -1  16 101.672 6.93907   2
   1  -5 -16 95.2966 8.91115   2
  -5   1 -16 98.2309 6.92099   1
  -1  -5 -16 133.176 10.2471   2
   5  -1 -16 100.188 7.67846   1
  -5  -1 -16 97.0129 7.58469   1
   5  -1 -18 4398.65 112.450   1
  -1  -5 -18 5057.37 118.018   2
   5   1  18 4676.47 112.751   2
  -5   1 -18 4513.94 110.686   1
   1  -5  18 4810.69 115.676   1
   1  -5 -18 4905.03 118.148   2
  -1  -5  18 4817.15 116.831   1
  -5  -1 -18 4523.75 112.102   1
   5  -1  18 4719.13 109.818   2
  -5  -1 -20 110.018 8.81293   1
  -1  -5 -20 110.849 10.5174   2
   5  -1 -20 86.4966 8.10776   1
   1  -5  20 112.568 10.2181   1
   1  -5 -20 114.818 10.5304   2
  -5   1 -20 97.2758 7.83770   1
  -1  -5  20 135.805 11.1824   1
   5  -1  20 109.649 7.37603   2
   5   1  20 101.990 8.57943   2
   5  -1 -22 6178.05 155.733   1
  -1  -5  22 6860.79 162.248   1
   1  -5 -22 6555.40 161.106   1
  -5   1 -22 6262.95 153.659   1
   1  -5 -22 6984.90 161.793   2
  -5  -1 -22 6454.82 156.330   1
  -1  -5 -22 6896.25 161.272   2
   5  -1 -24 19.1452 5.42904   1
   1  -5 -24 17.8536 6.80315   2
  -1  -5 -24 13.8033 5.77114   1
   1  -5 -24 20.6412 6.82732   1
  -1  -5 -24 19.4560 6.65266   2
  -5  -1 -24 14.1857 5.48513   1
  -5   1 -24 23.4274 5.34644   1
  -5  -1 -26 3299.72 88.5345   1
  -1  -5 -26 3386.73 93.9711   1
   5  -1 -26 3172.63 88.3533   1
   1  -5 -26 3451.26 92.8089   2
  -1  -5 -26 3494.04 92.0637   2
   1  -5 -26 3184.73 91.8988   1
   1  -5 -28 18.1700 7.52708   1
  -1  -5 -28 12.2042 6.52021   1
  -1  -5 -28 15.0044 7.09240   2
  -5  -1 -28 15.1258 5.83387   1
   1  -5 -28 15.6322 8.31688   2
  -5  -1 -30 3114.94 86.6071   1
   1  -5 -30 3135.05 91.6650   1
  -1  -5 -30 3270.93 93.2171   1
   1  -5 -32 0.96847 7.28130   1
  -5  -1 -32 1.47628 5.67163   1
  -1  -5 -32 0.97110 6.70928   1
   2   5  -1 67.4146 4.89717   2
   2   5   1 43.6842 4.41842   2
   2  -5  -1 53.7895 4.38537   3
  -5   2   1 67.4824 3.31183   3
  -2   5  -1 46.4606 3.52773   3
  -2  -5   1 48.1000 3.66338   3
  -2  -5  -1 49.3730 4.66709   2
   2   5  -3 2649.05 64.1628   2
   2   5   3 2649.74 66.3339   2
   5  -2  -3 2678.83 61.2854   1
  -2  -5  -3 2725.81 66.7609   2
  -2   5  -3 2906.11 72.3517   3
   2  -5  -3 2839.98 63.1847   3
   2   5  -3 2728.52 62.6381   3
   2   5   5 3126.89 76.0407   2
   2   5  -5 2979.15 72.3699   3
   5  -2  -5 2929.94 70.9797   1
   2   5  -5 3002.12 72.0187   2
   2   5  -7 1597.08 38.2986   2
   5  -2  -7 1623.63 39.3385   1
  -5  -2   7 1641.81 39.5777   1
   5  -2  -9 1432.31 38.1651   1
   2  -5   9 1511.69 34.1520   2
   2   5  -9 1442.84 36.0223   2
   5   2   9 1393.32 40.6622   2
   2   5  11 135.702 9.52877   2
  -2  -5 -11 163.654 10.3346   2
   5  -2  13 1676.46 43.3375   2
   5  -2 -13 1535.53 44.5328   1
  -2  -5  13 1741.83 46.9449   1
  -5  -2  13 1672.07 45.9368   1
  -2  -5 -13 1693.99 48.6672   2
   2  -5 -13 1651.92 48.6727   2
   5   2  15 244.447 13.2103   2
   2  -5  15 269.448 13.2470   1
   2  -5 -15 256.676 14.3724   2
   5  -2 -15 243.871 12.1213   1
   5  -2  15 250.720 10.7571   2
  -5  -2  15 246.721 13.0199   1
  -2  -5 -15 272.773 14.7206   2
  -2  -5  15 280.806 14.9903   1
  -2  -5 -17 641.467 25.2737   2
   5  -2  17 643.807 19.9108   2
   2  -5  17 589.271 23.0502   1
   5  -2 -17 629.994 23.0258   1
  -5   2 -17 597.765 20.5993   1
  -2  -5  17 657.045 25.1031   1
   2  -5 -17 634.361 25.4369   2
   5   2  17 639.086 23.4586   2
  -2  -5  19 21.3966 4.99471   1
   5  -2 -19 14.2299 4.46696   1
  -2  -5 -19 18.7021 5.69617   2
   5  -2  19 17.9517 3.57278   2
   2  -5  19 20.0513 5.07323   1
  -5  -2 -19 22.5815 4.81972   1
   2  -5 -19 20.5454 5.59779   2
   5   2  19 19.1821 5.13981   2
  -2  -5 -21 201.789 14.1778   2
   2  -5 -21 213.607 14.6718   2
  -5  -2 -21 178.877 12.3049   1
  -2  -5  21 231.471 15.4092   1
   5   2  21 207.944 12.7272   2
   5  -2 -21 217.800 14.1781   1
   2  -5 -23 285.194 18.1502   1
  -2  -5 -23 309.120 18.3889   2
  -2  -5  23 331.238 19.6753   1
   2  -5 -23 346.625 19.3460   2
  -5  -2 -23 314.599 17.1623   1
   5  -2 -23 294.928 16.7929   1
   2  -5 -25 310.907 19.3645   1
  -2  -5 -25 288.994 18.2631   2
  -5  -2 -25 321.517 17.7999   1
  -2  -5 -25 321.817 19.6571   1
   5  -2 -25 279.184 16.5922   1
   5  -2 -25 336.194 18.7201   2
   2  -5 -25 315.268 19.5311   2
   2  -5 -27 125.983 12.7329   1
   5  -2 -27 111.135 10.9524   1
  -2  -5 -27 132.918 13.3106   1
   2  -5 -27 136.513 13.7452   2
  -5  -2 -27 119.787 11.7390   1
  -5  -2 -29 57.4927 9.37298   1
  -2  -5 -29 44.5004 9.16101   1
   5  -2 -29 62.0463 8.83558   1
   2  -5 -29 76.4942 11.2402   2
   2  -5 -29 53.7053 9.44121   1
  -2  -5 -31 5.59306 6.85263   1
  -5  -2 -31 7.32559 6.30832   1
   2  -5 -31 8.33983 6.81201   1
  -5  -2 -33 46.9474 9.41438   1
  -2  -5 -33 42.8853 10.4120   1
  -3   5   0-0.46088 1.60619   3
  -5   3   0 4.68554 3.10334   3
   3   5   0 0.25154 2.16561   2
  -3  -5   0 2.64563 1.75128   3
   3  -5  -2 7755.45 166.497   3
  -3  -5   2 7771.73 167.226   3
   3   5   2 7005.79 168.534   2
  -5  -3   2 7453.29 163.219   3
   3   5  -2 6987.58 167.309   2
  -3   5  -2 7183.78 167.550   3
   3  -5  -4 53.0018 3.83915   3
   5  -3  -4 52.8277 3.71552   3
   3   5  -4 55.1758 3.69223   3
   3   5   4 49.2160 5.24659   2
   5  -3   4 52.9690 2.66134   1
   5   3  -6 32495.9 708.004   3
   5  -3   6 32479.2 709.051   1
   3   5  -6 32572.3 711.206   3
   3   5  -8 471.565 24.8545   3
   5   3  -8 488.077 21.2702   3
  -3  -5 -10 10681.4 235.337   2
   3   5  10 9867.72 233.964   2
   3   5  12 693.611 24.8931   2
  -3  -5 -12 699.046 25.0378   2
  -5  -3  12 703.831 23.3222   1
   5   3  12 631.215 23.7038   2
  -3  -5  12 719.547 23.7195   1
  -5  -3  14 5189.55 122.606   1
   5   3  14 5029.29 123.420   2
   5  -3  14 5329.04 117.655   2
   3  -5  14 5086.59 121.402   1
  -3  -5 -14 5089.95 125.032   2
  -3  -5  14 5248.62 123.203   1
   5  -3 -14 4890.82 121.492   1
   3   5  14 4921.27 124.660   2
  -3  -5 -16 25.6634 5.43138   2
   3  -5 -16 15.0624 4.88257   2
   5  -3  16 29.0010 3.55509   2
  -3  -5  16 18.0741 4.76366   1
   5  -3 -16 15.1091 4.02953   1
   3  -5  16 18.7731 4.16087   1
  -5  -3  16 18.6586 4.75236   1
   5   3  16 28.7364 5.41805   2
  -3  -5  18 6667.68 157.110   1
   5   3  18 6662.66 155.297   2
   5  -3  18 6359.06 146.521   2
  -3  -5 -18 6709.70 157.795   2
  -5  -3  18 6462.69 155.977   1
   3  -5  18 6602.75 154.806   1
   5  -3 -18 6283.57 153.729   1
   3  -5 -18 6506.76 157.781   2
   3  -5 -20 16.1886 5.84487   2
  -3  -5  20 7.89049 4.86573   1
   5   3  20 14.4438 5.46107   2
  -5  -3 -20 10.3952 4.91607   1
   3  -5 -20 19.8229 5.51273   1
   5  -3 -20 10.4351 4.35828   1
  -5  -3 -22 4278.05 108.871   1
   5  -3 -22 4082.13 107.879   1
  -3  -5  22 4360.66 112.403   1
   3  -5 -22 4134.29 110.079   1
   3  -5 -22 4485.86 111.943   2
   5  -3 -24 510.931 24.3503   2
  -5  -3 -24 439.612 22.0625   1
   3  -5 -24 438.381 23.1184   1
  -3  -5 -24 481.907 24.4980   1
   3  -5 -24 543.342 25.8587   2
  -5  -3 -26 5177.66 132.295   1
   5  -3 -26 5343.89 133.783   2
   3  -5 -26 5063.31 133.282   1
  -3  -5 -26 5189.26 135.252   1
   3  -5 -26 5557.89 135.943   2
   5  -3 -26 4987.63 131.697   1
  -5  -3 -28 21.3969 6.87731   1
   3  -5 -28 10.4263 6.67485   1
   3  -5 -28 17.1532 8.04026   2
  -3  -5 -28 17.9997 6.68426   1
   5  -3 -28 12.6108 5.88572   1
  -5  -3 -30 3982.23 106.090   1
   3  -5 -30 3853.09 105.688   1
  -3  -5 -30 3810.17 105.556   1
   3  -5 -32 270.622 21.6653   1
  -3  -5 -32 227.836 18.7865   1
  -5  -3 -32 219.839 17.6828   1
   5  -3 -32 209.101 16.9148   1
  -4  -5   1 7.33848 2.11724   3
  -4   5   1 1.82878 2.29172   3
  -4   5  -1 5.09939 2.36298   3
   4   5   1 4.71823 2.66635   2
  -5  -4   1 3.62312 1.68028   3
  -5   4  -1 12.3845 6.41983   3
  -5   4   1 4.00017 1.94516   3
   4  -5  -3 2810.32 66.8494   3
  -4  -5   3 2802.02 77.0872   3
   4  -5  -5 2806.06 65.8259   3
   4   5  -5 2822.46 65.3285   3
   5  -4  -5 2848.42 65.0691   3
   5   4  -7 619.271 16.4888   3
   4   5  -7 613.995 17.5247   3
   5  -4   7 636.471 17.4775   1
   4   5  -9-0.63797 6.59219   3
   5  -4   9 1.46272 1.66516   1
   5   4  -9-2.57369 6.05070   3
   4   5   9 4.06280 3.15492   2
   5   4   9 2.40430 3.17588   2
   4  -5   9 1.70406 1.99769   1
   4   5  11 1031.26 33.4376   2
  -5  -4  11 1015.09 30.6504   1
   5  -4  11 1037.26 28.5099   1
   5   4  11 1006.71 33.0728   2
   5   4  13 5.07342 3.43032   2
   4   5  13 7.82055 3.92788   2
  -5  -4  13 6.47440 3.71355   1
  -4  -5  13 1.55742 2.82982   1
   5   4  15 666.075 25.8905   2
  -5  -4  15 674.001 25.0526   1
   4   5  15 648.097 25.6779   2
   4  -5  15 658.444 23.4459   1
   5  -4  15 692.609 19.3402   2
   5  -4 -15 636.273 23.7841   1
   4  -5  17 881.034 28.7813   1
   5  -4  17 822.172 22.2611   2
  -4  -5  17 857.855 30.6346   1
   4   5  17 825.850 30.6007   2
   5   4  17 808.840 29.8219   2
   5  -4 -17 851.827 29.5963   1
  -5  -4  17 830.596 29.3407   1
  -4  -5  19 130.576 10.9940   1
   4  -5 -19 158.085 12.6267   2
   5  -4 -19 139.828 10.7060   1
   4  -5 -19 144.866 11.5181   1
  -5  -4  19 139.830 11.5094   1
   5   4  19 146.250 11.7283   2
  -5  -4  21 327.595 18.5987   1
   4  -5 -21 287.866 17.8810   2
   4  -5 -21 279.820 16.8396   1
  -4  -5  21 321.586 18.8763   1
   5  -4 -21 281.556 16.2700   1
   5  -4 -23 24.8951 6.21358   1
  -5  -4 -23 22.7788 6.33039   1
   5  -4 -23 19.3174 6.86351   2
   4  -5 -23 23.4856 6.21779   1
   4  -5 -23 11.5225 5.48971   2
  -4  -5  23 14.2146 6.23201   1
   5  -4 -25 1348.80 46.8261   1
  -4  -5 -25 1412.73 48.9381   1
   5  -4 -25 1459.50 49.0512   2
   4  -5 -25 1361.15 47.6429   1
   4  -5 -25 1459.59 49.5440   2
  -5  -4 -25 1463.63 48.7034   1
   5  -4 -27 59.1160 10.3574   2
   4  -5 -27 75.9153 11.2275   2
   4  -5 -27 49.7639 8.81792   1
  -5  -4 -27 48.9091 8.55654   1
  -4  -5 -27 83.2550 11.1585   1
   5  -4 -27 106.507 15.2893   1
  -5  -4 -29 0.80789 6.27370   1
   5  -4 -29 3.17550 5.55708   1
   4  -5 -29 7.65275 6.67146   1
   4  -5 -29 10.3647 8.15718   2
  -4  -5 -29 0.81178 6.23791   1
   5  -4 -31 383.549 22.4727   1
  -4  -5 -31 398.376 24.6092   1
   4  -5 -31 404.892 25.9478   1
  -5  -4 -31 405.891 23.8888   1
  -5  -4 -33 22.6386 9.52302   1
  -5   5   0 0.77806 1.81254   3
  -5  -5   2 14915.3 328.549   3
   5  -5  -4 1.38347 2.32602   3
   5  -5  -6 3605.61 80.8759   3
   5   5  -6 3530.03 80.1814   3
   5   5   8 0.42268 3.28333   2
   5   5  -8 2.05062 1.64553   3
   5   5 -10 24275.0 647.280   3
   5   5  10 24444.1 648.273   2
   5   5  12-0.98455 3.40140   2
  -5  -5  12 4.94558 3.01530   1
  -5  -5  14 7295.56 169.878   1
   5   5  14 6968.05 171.263   2
   5  -5  14 7291.28 166.179   1
   5  -5  16 2.27023 1.93155   2
   5   5  16 0.55705 3.99774   2
  -5  -5  16-0.51091 3.92573   1
   5  -5  16 0.38344 3.35658   1
   5  -5 -18 5391.24 131.794   1
  -5  -5  18 5517.21 133.450   1
   5   5  18 5215.42 132.793   2
   5  -5 -20 3.48261 4.50714   1
   5   5  20 0.63796 4.68868   2
  -5  -5  20 0.63359 4.81630   1
  -5  -5  22 3486.98 92.6377   1
   5  -5 -22 3496.51 92.8891   2
   5  -5 -24-5.49357 7.25345   2
   5  -5 -24-0.68258 4.89889   1
  -5  -5 -26 5074.09 128.454   1
   5  -5 -26 5030.89 129.611   2
   5  -5 -28-5.21255 7.15505   2
   5  -5 -28 3.26207 6.26613   1
  -5  -5 -28-1.64654 6.45889   1
  -5  -5 -30 2197.63 70.0514   1
   5  -5 -30 2248.84 70.9201   1
  -5  -5 -32 0.94430 7.17808   1
   5  -5 -32 2.63862 6.75815   1
   0  -6   0 14293.9 300.407   3
   0  -6   0 13358.1 301.495   2
  -6   0   0 13416.3 295.322   1
  -6   0   2 3.87083 1.12874   1
   0  -6  -2 5.08391 2.06550   3
   0  -6   4 7941.75 174.585   2
  -6   0   4 7672.28 172.450   1
   0  -6   6 693.149 19.1749   2
  -6   0   6 689.579 19.4539   1
  -6   0  -8 10948.4 242.044   1
  -6   0 -10 187.511 8.03796   1
   0  -6 -10 206.217 11.9472   2
   0  -6 -12 24193.8 539.368   2
   0  -6  14 121.334 8.89563   1
   0  -6 -14 140.333 10.7003   2
  -6   0 -16 2622.90 71.0148   1
   0  -6 -16 2697.87 77.5443   2
   0  -6 -18 170.156 12.7161   2
  -6   0 -18 154.012 9.44021   1
   0  -6  18 156.224 11.5632   1
   6   0  20 7438.67 174.753   2
   0  -6 -20 7617.54 182.833   2
   0  -6  20 7197.66 179.637   1
  -6   0 -20 7807.08 176.799   1
  -6   0 -22 24.9875 5.36881   1
   0  -6 -22 33.0777 7.62666   2
   0  -6  22 29.2028 6.95635   1
   6   0  22 20.0946 5.26250   2
   0  -6 -24 5913.37 140.042   2
  -6   0 -24 5142.66 130.719   1
   0  -6 -26 262.773 18.5413   2
  -6   0 -26 240.927 14.5348   1
   0  -6 -26 261.029 18.4851   1
  -6   0 -28 848.411 31.8996   1
   0  -6 -28 859.074 36.1973   2
   0  -6 -28 845.558 36.8314   1
   0  -6 -30 262.691 19.4802   1
   0  -6 -32 2996.27 90.4516   1
  -1  -6   1 1290.28 32.7790   3
   1   6   1 1158.29 32.4543   2
  -1  -6  -1 1257.87 30.4880   3
   1  -6   1 1183.29 31.4232   2
   1  -6  -1 1143.44 32.0627   2
   1   6  -1 1224.05 31.9827   2
  -1  -6   1 1225.54 32.1715   2
  -1  -6  -1 1196.90 32.8979   2
   1  -6  -1 1260.85 30.8837   3
   1  -6   1 1162.51 44.4505   3
  -1  -6   3 239.582 9.89538   2
   1  -6  -3 251.477 9.39746   3
   1   6  -3 230.317 9.64910   2
   1   6  -3 225.040 8.90994   3
   1  -6   3 231.612 9.24505   2
   1   6   3 230.467 11.1855   2
  -6  -1   5 4.15496 1.87158   1
   1  -6   5 4.22501 1.90307   2
   1   6  -5 1.80762 1.98655   2
  -6   1  -5 3.29239 0.86045   1
   6   1  -7 34.9060 2.47369   3
  -6  -1   7 26.3094 3.18350   1
   1  -6   7 34.3769 2.90666   2
   6  -1  -7 28.0577 2.81773   1
   1   6  -7 30.5875 2.95972   2
  -6   1  -7 23.5455 2.18638   1
   6  -1  -9 311.309 11.7574   1
  -1  -6  -9 369.433 16.4374   2
   1  -6  -9 356.476 15.8229   2
  -6   1  -9 361.788 11.5239   1
   1   6  -9 354.453 10.5707   2
  -6  -1   9 335.782 12.6654   1
  -6   1 -11 651.905 19.0316   1
   1  -6 -11 600.227 23.4409   2
  -1  -6 -11 615.195 23.9778   2
   1  -6  13 882.340 27.6226   1
   1  -6 -13 853.108 30.0106   2
  -1  -6 -13 890.356 30.5086   2
  -1  -6  13 919.693 28.7554   1
   6   1  15 180.296 11.0064   2
  -6  -1 -15 181.549 9.90700   1
   6  -1  15 184.187 10.1014   2
  -1  -6 -15 182.074 12.4913   2
   1  -6  15 198.673 11.7032   1
  -1  -6  15 182.558 11.4751   1
   6  -1 -15 167.147 9.47404   1
   1  -6 -15 158.058 11.8041   2
  -6   1 -17 537.904 18.8350   1
   6  -1 -17 538.918 20.2383   1
  -1  -6 -17 568.861 24.3913   2
  -1  -6  17 606.398 24.0769   1
   1  -6 -17 516.841 23.7772   2
  -6  -1 -17 561.777 20.2619   1
   6   1  17 531.420 21.5263   2
   1  -6  17 563.596 22.8393   1
   1  -6  19 22.8045 5.46866   1
   6  -1 -19 21.6485 4.40139   1
  -6  -1 -19 23.0877 4.71853   1
   1  -6 -19 24.7492 6.09432   2
  -6   1 -19 17.2399 3.85412   1
  -1  -6  19 23.8722 5.78180   1
  -1  -6 -19 15.6230 5.39961   2
   6   1  19 25.6486 5.40363   2
   1  -6  21 108.482 10.6847   1
  -6  -1 -21 84.4461 8.07862   1
  -1  -6  21 108.604 10.5990   1
   6  -1 -21 96.8291 8.55665   1
   1  -6 -21 86.4039 10.2316   2
  -6   1 -21 69.2334 6.75135   1
  -1  -6 -21 82.2173 10.2517   2
   6   1  21 96.6137 8.92512   2
   1  -6 -23-0.74235 5.64291   2
  -1  -6 -23-1.44412 5.24461   2
   1  -6  23-4.20755 4.97076   1
  -6  -1 -23-0.51474 4.31719   1
   6  -1 -23 2.11758 3.51018   1
  -6   1 -23 1.76239 3.82501   1
  -1  -6  23-1.46796 5.51829   1
  -1  -6 -25 32.8861 7.97990   1
  -6   1 -25 38.1146 6.43698   1
  -6  -1 -25 41.1393 8.00274   1
  -1  -6 -25 44.1363 8.89953   2
   1  -6 -25 28.9756 8.41109   2
   1  -6 -25 36.5286 7.95109   1
   1  -6 -27 1.65108 7.10697   2
   1  -6 -27 1.75850 6.38643   1
  -1  -6 -27 1.72585 6.41533   1
  -1  -6 -27-1.61565 6.46580   2
  -6  -1 -27 2.96589 4.50910   1
  -1  -6 -29 92.7164 11.9869   1
  -1  -6 -29 88.4214 12.4143   2
  -6  -1 -29 82.9968 9.81048   1
   1  -6 -29 107.389 13.1550   2
   1  -6 -29 71.2931 11.3730   1
  -1  -6 -31 9.77925 7.44198   1
   1  -6 -31 16.4477 8.19431   1
  -6  -1 -31 21.8974 7.03792   1
   2  -6   0 2660.65 77.9315   3
   2   6   0 2633.01 66.7606   2
  -2  -6   0 2828.25 64.6174   3
  -6   2   2 106.284 4.28202   3
   2  -6  -2 109.097 5.99481   3
   6  -2  -2 106.130 3.89692   1
  -6  -2   2 113.813 3.80310   3
   2   6   2 99.0219 7.13938   2
  -2  -6   2 108.623 9.82348   3
   2   6  -2 89.7588 6.11597   2
   2   6  -4 23415.4 527.210   2
   2  -6  -4 24690.6 526.260   3
   2   6  -4 24160.5 525.610   3
   6  -2  -4 23718.4 523.626   1
  -6  -2   6 1386.56 33.5877   1
   6  -2  -6 1226.31 32.2441   1
   2   6  -6 1201.46 33.4515   3
   2  -6   6 1290.81 32.4269   2
   2   6  -6 1294.03 33.4643   2
   6  -2  -6 1337.66 30.2277   3
   6  -2  -8 11892.8 267.472   1
   6   2  -8 11988.6 268.329   3
   2  -6   8 11861.4 265.205   2
   2   6  -8 11943.9 266.784   2
   2  -6 -10 131.503 9.62074   2
  -2  -6 -10 139.085 9.96059   2
   2  -6  10 145.989 4.70269   2
   2   6  10 156.131 10.1796   2
   2   6 -10 138.693 6.10075   2
   2  -6 -12 7288.97 168.909   2
   2   6 -12 7262.77 158.161   2
   2  -6  12 7718.64 165.427   1
  -2  -6 -12 7353.94 169.387   2
  -2  -6  14 3.78582 3.26668   1
  -6  -2  14 0.39277 2.85331   1
  -2  -6 -14-0.52665 3.87087   2
   2   6 -14 1.71572 1.28812   2
   6  -2 -14 2.31234 2.79564   1
   6   2  14 2.13552 3.58251   2
   2  -6 -14 2.05605 3.73383   2
   2  -6  14 6.96000 3.44010   1
   6  -2  14 6.76088 3.36014   2
  -2  -6 -16 8021.54 193.584   2
   2  -6  16 8540.51 191.037   1
  -6  -2  16 7936.76 190.057   1
   6   2  16 7943.30 190.047   2
   6  -2  16 8161.70 185.988   2
   6  -2 -16 8392.14 189.580   1
   2  -6 -16 7721.45 193.325   2
  -2  -6  16 8551.34 192.657   1
   2  -6 -18 11.7132 5.53928   2
   2  -6  18 28.8701 5.57756   1
   6  -2  18 15.2306 3.81714   2
  -6  -2 -18 17.7814 4.56553   1
   6  -2 -18 23.6712 5.26177   1
  -2  -6  18 14.2793 4.76122   1
  -2  -6 -18 10.9494 5.06901   2
   6   2  18 13.9710 4.87286   2
  -2  -6  20 3238.38 87.3616   1
  -2  -6 -20 3170.10 87.3329   2
   6   2  20 3194.01 83.3464   2
  -6  -2 -20 3180.78 82.7501   1
   2  -6  20 3458.33 87.0210   1
   2  -6 -20 3261.01 88.2798   2
   6  -2 -20 3052.72 82.5001   1
  -2  -6 -22 8.40561 5.82512   2
  -2  -6  22 7.86651 5.19763   1
   6  -2 -22 4.57225 3.94914   1
  -6  -2 -22 6.32600 4.04891   1
   2  -6 -22 12.3646 6.21090   2
   6   2  22 15.6306 5.81309   2
   2  -6  22 12.3175 5.86083   1
  -2  -6 -24 5041.02 124.507   2
   2  -6 -24 4739.10 124.152   1
  -2  -6  24 4976.58 125.799   1
   2  -6 -24 5000.28 125.517   2
  -6  -2 -24 4689.04 118.735   1
   2  -6 -26 46.0947 9.00836   1
   2  -6 -26 40.7535 9.40660   2
   6  -2 -26 42.3975 8.58012   2
  -2  -6 -26 41.1403 9.30396   2
   6  -2 -26 41.4323 7.26229   1
  -6  -2 -26 44.1510 7.70252   1
  -2  -6 -26 43.5915 8.96152   1
   2  -6 -28 4694.68 134.576   1
   2  -6 -28 5483.64 139.567   2
  -6  -2 -28 6022.05 139.030   1
  -2  -6 -28 5447.94 140.937   1
   6  -2 -28 5035.94 133.344   1
  -6  -2 -30 41.6822 8.49288   1
   2  -6 -30 61.2305 11.4294   2
  -2  -6 -30 62.8060 10.9158   1
   2  -6 -30 51.0029 10.4030   1
   2  -6 -32 2267.71 73.8676   1
  -6  -2 -32 2231.51 67.9348   1
  -2  -6 -32 2284.50 74.2916   1
   3   6   1 234.381 11.2570   2
   3   6  -1 210.263 10.3591   2
  -6   3   1 235.698 7.92763   3
  -3  -6   1 225.957 9.22694   3
   6  -3   3 508.762 12.1998   1
   3   6  -3 478.038 16.8943   2
  -3  -6   3 474.668 27.6952   3
  -6  -3   3 537.553 19.6968   3
   3  -6  -3 505.337 15.6891   3
   6  -3  -5 496.918 17.6354   3
   6  -3   5 541.899 13.6386   1
   3   6  -5 534.805 15.7897   3
   3   6  -5 502.156 17.0233   2
   3  -6  -5 530.623 16.2263   3
   6   3  -7 349.538 9.38583   3
   3   6  -7 319.613 12.1713   2
   6  -3  -7 333.462 11.9544   1
   3   6   7 304.144 14.9296   2
   3   6  -7 322.263 11.7246   3
   6  -3  -7 346.472 10.0305   3
   6   3   9 2.39594 3.22782   2
   3   6   9 4.22432 3.34826   2
   6   3  -9 2.64318 3.39108   3
  -3  -6  -9-0.44000 3.04042   2
   3   6  -9 2.87316 2.03739   2
   6  -3  -9 3.65993 2.06771   1
   3   6  11 52.3985 6.70350   2
   3  -6  11 59.4151 2.88113   2
  -3  -6 -11 66.5620 7.41334   2
   6   3  11 56.1453 6.42758   2
   3  -6  13 458.508 17.5650   1
  -3  -6 -13 462.166 20.7101   2
   3   6  13 425.234 19.8352   2
  -3  -6  13 511.889 19.7324   1
   6   3  13 435.964 19.1367   2
   6  -3 -13 422.051 16.2551   1
  -6  -3  13 466.135 18.0563   1
  -3  -6  15 57.4000 6.75425   1
   3  -6  15 66.0329 6.66656   1
   6  -3 -15 45.5338 5.50567   1
  -6  -3  15 52.4529 6.25823   1
   3  -6 -15 64.5136 8.01995   2
   6  -3  15 64.0185 5.47841   2
   6   3  15 55.4456 7.01134   2
  -3  -6 -15 57.9723 7.74977   2
   3   6  15 61.5303 7.60279   2
   3  -6  17 0.45756 3.44024   1
   3  -6 -17 0.60733 4.66657   2
   3   6 -17 2.32133 1.66440   2
  -3  -6  17 2.40373 4.66631   1
  -6  -3  17 0.49879 3.83268   1
  -3  -6 -17 6.04385 4.88474   2
   6   3  17 0.51431 4.31368   2
   6  -3  17 1.53248 2.94742   2
   6  -3 -17 0.42289 3.45069   1
  -6  -3  19 122.836 10.8098   1
   6   3  19 136.626 11.2384   2
  -3  -6 -19 126.132 11.8499   2
   3  -6 -19 109.364 11.0165   2
  -3  -6  19 129.482 11.4028   1
   3  -6  19 160.430 11.8891   1
   6  -3 -19 130.471 10.0573   1
  -3  -6  21 0.66394 4.93607   1
  -3  -6 -21 0.68753 5.28277   2
   3  -6  21 1.78772 4.37967   1
   6  -3 -21 11.0354 4.83004   1
   6   3  21 2.27630 4.81541   2
   3  -6 -21 1.41978 4.70709   2
  -6  -3 -21-4.28405 5.09279   1
  -6  -3 -23 43.6112 7.29506   1
   3  -6 -23 49.4025 8.35246   1
   6  -3 -23 39.2289 7.06725   1
   3  -6 -23 48.2180 8.66121   2
  -3  -6  23 36.0221 7.92745   1
   3  -6 -25-1.59449 5.85922   1
  -6  -3 -25 0.61942 5.28703   1
  -3  -6  25-0.85098 6.10701   1
   3  -6 -25-2.46669 6.31769   2
   6  -3 -25 1.24226 4.40279   1
   6  -3 -27 12.7240 5.96210   1
   6  -3 -27 23.2158 7.99977   2
  -6  -3 -27 9.53937 5.77045   1
   3  -6 -27 5.20781 7.01888   2
   3  -6 -27 11.2138 6.10437   1
  -3  -6 -27 6.92603 6.44065   1
  -6  -3 -29 29.6791 8.37900   1
  -3  -6 -29 24.0944 8.95540   1
   6  -3 -29 31.0435 7.74271   1
   3  -6 -29 25.8250 8.00779   1
   3  -6 -29 29.5826 9.84825   2
   3  -6 -31 216.430 18.3893   1
  -6  -3 -31 241.914 17.9480   1
   6  -3 -31 232.503 17.3284   1
  -3  -6 -31 239.944 19.0317   1
  -6  -3 -33 131.021 13.9556   1
  -4  -6   0 9084.72 202.789   3
  -6   4   0 9120.21 202.050   3
   4   6  -2 147.801 8.66443   2
   4  -6  -2 143.523 13.2166   3
  -6  -4   2 149.699 5.90404   3
  -4  -6   2 146.424 7.87843   3
   4  -6  -4 11641.7 233.035   3
   4   6  -4 10692.2 235.120   2
   6  -4   6 8.22406 2.43771   1
   4   6  -6 4.45123 1.86423   3
   4   6   6 4.93013 3.56883   2
   6  -4  -6 5.60972 1.76917   3
   4   6  -8 13989.4 327.006   3
   6  -4   8 14501.2 326.325   1
   6   4   8 14722.4 334.770   2
   4   6   8 15128.4 335.524   2
   6  -4  -8 15322.4 326.386   3
   6   4  -8 15228.9 325.263   3
   6   4 -10 13.6082 3.59499   3
   4   6  10 9.10751 3.98994   2
  -6  -4  10 17.5875 3.52640   1
   6  -4  10 5.69580 2.22255   1
   6   4  10 9.50541 4.03226   2
   4  -6  12 4089.84 97.9311   1
   6  -4 -12 4006.76 98.6850   1
   6   4  12 4098.38 102.807   2
  -6  -4  12 4326.94 100.574   1
   4   6  12 4017.76 103.387   2
   4  -6  14 21.8219 4.44914   1
   6   4  14 14.8219 5.07764   2
   4   6  14 30.8548 6.00770   2
  -6  -4  14 12.0841 4.32105   1
  -4  -6  14 25.4158 4.83885   1
   6  -4 -14 20.0599 4.28828   1
  -6  -4  16 12056.2 279.272   1
   4  -6  16 12268.8 276.516   1
   6  -4 -16 11834.6 276.770   1
  -4  -6  16 12482.6 280.924   1
   6   4  16 11933.0 280.548   2
   6  -4  16 12532.3 271.355   2
   4   6  16 11790.8 281.099   2
  -6  -4  18 85.1585 8.86289   1
  -4  -6  18 84.6788 9.55188   1
   6   4  18 101.657 9.86657   2
   4  -6 -18 114.247 11.1447   2
   4  -6  18 84.0098 8.48594   1
   6  -4 -18 77.4715 7.60563   1
  -6  -4  20 4129.82 108.064   1
   4  -6  20 4348.66 106.369   1
   6  -4 -20 4021.73 104.787   1
   4  -6 -20 4265.73 110.778   2
  -4  -6  20 4156.65 109.503   1
   6   4  20 4126.33 107.038   2
  -4  -6  22 183.833 14.7800   1
   4  -6 -22 162.018 14.1926   2
   6   4  22 182.374 13.8613   2
   6  -4 -22 174.998 12.9419   1
   4  -6 -22 164.077 13.5401   1
  -6  -4 -24 3699.76 98.3781   1
   6  -4 -24 3629.12 98.0931   1
   4  -6 -24 3705.33 101.973   2
  -4  -6  24 3781.99 102.453   1
   4  -6 -24 3601.06 100.423   1
   6  -4 -26 2.19412 5.24864   1
  -6  -4 -26 3.48492 5.18161   1
   6  -4 -26-1.62549 6.50510   2
   4  -6 -26-2.13636 5.11046   1
  -4  -6 -26-2.53544 5.91535   1
   4  -6 -26 2.60611 6.81529   2
   4  -6 -28 2406.79 75.6035   1
  -6  -4 -28 2543.57 74.3726   1
   6  -4 -28 2323.89 72.1450   1
   6  -4 -28 2498.11 75.3867   2
   4  -6 -28 2604.21 77.9266   2
  -4  -6 -28 2654.07 78.0742   1
   6  -4 -30 4.68188 6.05951   1
  -6  -4 -30 1.65554 6.42798   1
   4  -6 -30 0.92147 7.00483   1
  -4  -6 -30 0.92089 6.68922   1
   4  -6 -30 9.36603 6.47130   2
   6  -4 -32 2210.18 72.1526   1
  -6  -4 -32 2675.75 78.6213   1
  -4  -6 -32 2356.94 76.9549   1
   4  -6 -32 2540.33 80.0233   1
  -6  -5   1 891.467 23.4169   3
  -5  -6   1 907.339 24.1851   3
  -6   5   1 896.992 24.0469   3
  -6  -5   3 120.517 10.6113   3
   5   6   3 103.521 8.18336   2
   5  -6  -3 97.4256 11.7760   3
   5   6   5 6.74511 3.48097   2
   6   5   5 2.52612 3.03170   2
   6  -5   7 773.848 20.3081   1
   5   6  -7 728.433 20.3355   3
   6  -5  -7 761.918 20.2886   3
   5   6   7 670.276 25.8019   2
   6   5   7 680.065 25.9442   2
   5   6  -9 298.795 10.5393   3
   5   6   9 316.645 16.1117   2
   6  -5   9 335.638 11.6761   1
   6   5   9 282.064 15.3538   2
   6   5  -9 302.640 9.87114   3
   6  -5  11 20.1212 3.18776   1
   6   5  11 30.6100 5.62433   2
  -6  -5  11 27.5435 4.46090   1
   6   5 -11 21.2020 3.99689   3
   5   6  11 20.6837 5.17507   2
   6   5  13 480.246 21.7387   2
  -5  -6  13 523.993 20.9362   1
   5   6  13 531.452 22.9469   2
   5  -6  13 503.789 18.8413   1
  -6  -5  13 487.771 19.8826   1
  -5  -6  15 49.7550 6.61914   1
   5  -6  15 54.5530 3.38627   2
   5  -6  15 50.6195 5.74463   1
   6   5  15 50.3006 7.33477   2
   5   6  15 41.8713 7.27065   2
   5  -6  17 28.5464 5.32377   1
   6  -5 -17 25.4053 5.53934   1
   6   5  17 27.2682 6.47224   2
   5   6  17 26.7530 6.38247   2
  -6  -5  17 33.4047 6.24746   1
  -5  -6  17 29.5418 6.63702   1
  -5  -6  19 30.1127 6.64850   1
   6  -5 -19 21.2695 5.46375   1
   6   5  19 40.3105 7.77018   2
   5   6  19 25.1934 7.02094   2
  -6  -5  19 30.0711 6.20873   1
   6   5  21 82.5843 10.2605   2
   6  -5 -21 77.8673 8.54862   1
  -6  -5  21 71.3395 9.71182   1
  -5  -6  21 71.9361 9.35744   1
   5  -6 -21 90.1651 11.1878   2
   5  -6 -21 74.9294 9.10216   1
  -6  -5  23 25.4714 7.15396   1
   5  -6 -23 31.4479 6.80448   1
  -5  -6  23 19.1168 7.27259   1
   6  -5 -23 20.5420 6.08626   1
   5  -6 -23 30.1361 8.67685   2
   5  -6 -25 4.90646 5.55538   1
   5  -6 -25 0.87101 6.76376   2
   6  -5 -25 2.52106 6.45739   2
  -5  -6  25-0.88207 6.25294   1
   6  -5 -25 9.23217 5.45719   1
  -6  -5 -25 4.49946 6.06125   1
   6  -5 -27 50.0930 10.6508   2
   5  -6 -27 46.1007 9.62914   2
   5  -6 -27 48.4798 8.69079   1
  -5  -6 -27 36.1971 8.95591   1
   6  -5 -27 44.4099 8.53180   1
  -6  -5 -27 39.4328 8.79613   1
   5  -6 -29-1.74405 6.77123   1
  -5  -6 -29-2.78683 7.13769   1
  -6  -5 -29 2.38561 6.48837   1
   5  -6 -29-1.95565 7.67146   2
   6  -5 -29-0.82069 5.44171   1
   6  -5 -29-3.71473 7.50563   2
  -5  -6 -31 6.55407 7.56757   1
   6  -5 -31 5.81005 6.64380   1
   5  -6 -31 4.54617 11.5194   1
  -6  -5 -31-0.88103 7.32346   1
  -6  -6   0 55300.1 1205.81   3
  -6  -6   2 0.96817 2.32732   3
   6   6   2 0.41735 2.72749   2
   6   6   4 2981.66 76.9865   2
   6   6   6-0.47001 3.28971   2
   6   6   8 2454.28 71.2788   2
   6  -6   8 2799.04 64.3981   1
   6  -6  10 2.61029 2.34915   1
   6   6  10-0.53533 3.79478   2
   6   6 -10 1.68980 1.85469   3
   6   6  12 11933.6 276.127   2
  -6  -6  14-1.88968 3.55183   1
   6  -6  14 0.32179 2.93000   1
   6   6  14-0.60819 4.08982   2
   6   6  16 3389.29 88.1188   2
   6  -6  16 3620.77 82.0633   1
  -6  -6  18 3.74570 4.64116   1
   6   6  18 0.68084 5.00378   2
   6  -6 -18-1.08145 4.41199   1
  -6  -6  20 9928.84 230.236   1
   6   6  20 9498.08 230.429   2
   6  -6 -20 9557.31 227.028   1
   6  -6 -22 5.77913 5.13985   1
  -6  -6  22-0.77328 5.61696   1
   6  -6 -24 2161.41 67.4315   2
  -6  -6  24 2201.20 67.3551   1
   6  -6 -26 0.91364 6.79234   2
   6  -6 -26 2.25430 5.58649   1
  -6  -6 -26 0.83142 6.84756   1
   6  -6 -28 2232.79 71.6964   2
  -6  -6 -28 2237.98 70.6170   1
   6  -6 -28 2136.76 68.3564   1
  -6  -6 -30 1.80461 7.43158   1
   6  -6 -30 2.03764 8.54512   2
   6  -6 -30 4.96508 8.40274   1
   0  -7   1 1.92173 2.38339   2
  -7   0   1 0.66257 0.81704   1
  -7   0   3 3.08723 1.28599   1
   0  -7   3 0.23997 2.04883   2
   0  -7   5-0.20837 1.98166   2
  -7   0   5 1.04404 1.62073   1
   0  -7  -7-0.41261 3.06764   2
   0   7  -7 11.4363 6.08408   3
  -7   0  -9 1.53272 1.62070   1
   0  -7  -9-0.90683 3.13263   2
  -7   0 -11-0.18546 1.72656   1
   0  -7 -11 1.48529 3.37524   2
   0  -7 -13 3.81470 4.09800   2
   0  -7 -15 1.76057 4.50950   2
   7   0  15 1.22651 3.75101   2
   0  -7  15 4.55152 3.91869   1
   7   0  17 2.56818 4.20988   2
   0  -7  17-1.68685 4.32069   1
   0  -7 -17 2.53493 4.60336   2
  -7   0 -17 5.15470 3.16887   1
   0  -7 -19 11.3022 5.87157   2
   0  -7  19-1.21215 4.55691   1
  -7   0 -19 4.04948 3.65935   1
   7   0  19-0.44154 4.25724   2
  -7   0 -21 1.24949 3.52436   1
   0  -7  21 0.63141 4.74721   1
   7   0  21-0.44661 4.18796   2
   0  -7 -21 8.85898 6.40912   2
   0  -7  23 3.88164 5.36388   1
  -7   0 -23 3.08302 3.59411   1
   0  -7 -23 0.78687 5.57792   2
  -7   0 -25 2.93467 4.24631   1
   0  -7 -25 1.69924 6.59728   2
   0  -7  25-0.83393 5.52953   1
   0  -7 -27-3.66313 6.73058   1
   0  -7 -27-2.65462 6.65295   2
  -7   0 -27-1.10131 4.49321   1
   0  -7 -29-1.00352 7.79221   1
   0  -7 -29 0.92086 7.65401   2
   0  -7 -31-3.70494 7.34086   1
   1   7   0-0.87763 2.53976   2
   1  -7   2 4789.70 117.916   2
   1   7  -2 5087.36 118.494   2
  -1  -7   2 5009.43 118.643   2
  -7   1   2 5189.38 112.322   3
   1   7  -4 86.3482 5.75039   2
   1  -7   4 86.0591 5.59511   2
  -7  -1   4 85.2391 4.60754   1
   1  -7  -6 12587.9 298.224   2
   1  -7   6 13245.8 292.804   2
  -1  -7  -6 13004.1 298.843   2
  -7  -1   6 13239.6 292.368   1
   1   7  -6 13645.4 293.372   2
  -7  -1   8 77.3428 5.13297   1
   1   7  -8 86.7429 5.05686   2
   1   7  -8 81.8777 10.7798   3
   1  -7  -8 83.6293 7.58367   2
  -7   1  -8 84.2017 3.95132   1
   1  -7   8 84.5319 4.69110   2
  -1  -7  -8 72.6157 7.30317   2
   7  -1  -8 85.4940 2.86651   3
   1  -7 -10 15011.3 330.131   2
  -1  -7 -10 15627.5 330.763   2
  -7   1 -10 15515.2 320.019   1
   7  -1 -12 19.5685 3.24072   1
  -1  -7 -12 27.3199 5.41516   2
   1  -7 -12 16.4239 4.90136   2
  -7  -1  12 21.1566 4.00438   1
  -1  -7 -14 15340.9 350.369   2
   1  -7 -14 15291.3 350.368   2
   7  -1 -14 14547.7 341.746   1
  -1  -7  14 16395.8 347.831   1
   1  -7  14 15901.6 346.273   1
   7   1  14 15204.3 346.041   2
   7   1  16 43.4928 6.65655   2
  -7  -1 -16 53.4410 5.75222   1
  -1  -7  16 59.2034 7.30181   1
  -7   1 -16 48.7249 4.84784   1
   1  -7 -16 46.2736 7.70411   2
  -1  -7 -16 59.1118 8.04590   2
   1  -7  16 50.5269 6.92425   1
  -7   1 -18 1474.57 41.4306   1
   7   1  18 1558.63 46.0025   2
   1  -7  18 1600.61 48.1251   1
  -7  -1 -18 1474.97 42.8079   1
  -1  -7 -18 1623.36 50.6967   2
   1  -7 -18 1545.64 49.9512   2
   7  -1 -18 1497.07 43.7298   1
  -1  -7 -20 2.87924 5.41220   2
  -7  -1 -20 5.92120 3.70285   1
  -7   1 -20 1.39359 2.92284   1
   7  -1 -20-0.45312 3.40738   1
   1  -7 -20 2.87940 5.64791   2
   7   1  20 8.99213 4.88152   2
   7  -1  20 4.77234 4.27578   2
  -1  -7  20 5.89409 5.19054   1
  -1  -7  22 5146.76 132.768   1
  -1  -7 -22 5172.90 134.699   2
   1  -7  22 5410.21 133.658   1
   1  -7 -22 5321.78 135.049   2
   7   1  22 5352.36 128.108   2
  -7  -1 -22 5215.84 126.671   1
  -7   1 -22 4999.08 124.403   1
   1  -7  24 0.77718 5.22662   1
   1  -7 -24 6.56927 6.17409   2
  -7  -1 -24 1.71619 6.52307   1
  -1  -7  24 0.81014 5.52339   1
  -1  -7 -24 7.27062 6.46623   2
  -1  -7 -26 4002.67 107.785   2
   1  -7 -26 3682.15 106.822   1
   1  -7 -26 4010.72 108.153   2
  -7  -1 -26 3827.97 99.7519   1
   1  -7 -28 38.9881 9.26220   1
  -1  -7 -28 42.6008 9.00514   2
   1  -7 -28 32.3552 9.35672   2
  -1  -7 -28 26.4742 8.44654   1
  -7  -1 -28 37.5658 6.92386   1
  -1  -7 -30 2343.35 73.1056   2
   1  -7 -30 2359.41 73.5196   2
   1  -7 -30 2171.56 72.4961   1
  -1  -7 -30 2248.47 73.7045   1
  -7  -1 -30 2153.67 64.8085   1
   2   7  -1 2209.71 57.6103   2
  -7   2   1 2310.19 52.8086   3
   2  -7   3 4821.74 113.650   2
   2   7  -3 5028.21 114.782   2
   2  -7   5 5.63090 2.11639   2
  -7  -2   5 4.18515 1.98567   1
  -2  -7  -5 3.96921 3.20924   2
   7  -2  -5 4.35460 1.42369   1
   2   7  -5 2.85734 2.21871   2
  -2  -7  -7 12711.8 281.032   2
   7  -2  -7 11720.6 271.398   3
   2  -7  -7 12507.4 280.106   2
   2   7  -7 12656.0 273.922   2
  -7  -2   7 12665.3 273.959   1
   2  -7   7 12512.9 272.581   2
   2   7   7 12724.7 280.527   2
   7  -2  -7 12751.2 272.655   1
   7   2  -9 749.505 17.9917   3
   2   7  -9 768.788 21.3553   2
   2  -7   9 781.164 20.2532   2
   7  -2  -9 794.099 22.3135   1
   2   7   9 722.430 26.9129   2
   2   7  -9 728.459 30.4062   3
   2  -7  -9 750.148 27.0844   2
  -2  -7  -9 713.735 27.1201   2
   2  -7 -11 4.00882 3.60001   2
   7   2  11 14.6266 4.39044   2
   2   7 -11 7.89300 2.04121   2
  -2  -7 -11 10.8464 4.44953   2
  -7  -2  11 7.09488 2.91795   1
   2  -7  13 1703.60 45.4086   1
  -2  -7 -13 1574.27 48.7898   2
   2   7 -13 1608.81 37.6381   2
  -7  -2  13 1553.20 44.1302   1
   7  -2 -13 1555.45 42.4710   1
   2  -7 -13 1571.92 48.1969   2
   7   2  13 1483.51 45.9014   2
  -2  -7 -15 1981.03 59.2013   2
   7   2  15 1989.26 56.3162   2
   7  -2 -15 1967.98 52.9964   1
  -7  -2  15 2017.66 55.1287   1
  -2  -7  15 2094.40 57.0874   1
   2  -7 -15 1914.38 58.6885   2
   2  -7  15 2053.70 55.4692   1
   2  -7  17 2325.41 61.8669   1
   2  -7 -17 2119.01 63.6457   2
  -2  -7  17 2334.81 63.4329   1
  -7  -2 -17 2180.63 57.7844   1
   7   2  17 2120.01 61.1717   2
   7  -2 -17 2022.21 57.1191   1
  -2  -7 -17 2198.30 64.4102   2
  -2  -7 -19 6.91510 6.20226   2
  -2  -7  19 10.8951 5.23170   1
   2  -7 -19 4.21603 5.04524   2
   2  -7  19 10.8914 5.10189   1
   7   2  19 12.3376 5.13916   2
  -7  -2 -19 7.13485 4.24385   1
   7  -2 -19 3.82059 3.53213   1
  -7  -2 -21 75.1245 7.70709   1
  -2  -7 -21 88.7243 10.9255   2
   7   2  21 72.2135 8.62184   2
   7  -2 -21 67.3448 7.38413   1
   2  -7 -21 81.3856 10.4968   2
   2  -7  21 84.2234 9.64238   1
  -2  -7  21 64.5109 9.44005   1
  -2  -7  23 32.2973 7.97881   1
  -2  -7 -23 32.1684 8.38995   2
   7   2  23 31.7189 6.84820   2
  -7  -2 -23 44.9254 6.97647   1
   2  -7  23 36.7843 7.53140   1
   2  -7 -23 28.5258 7.89114   2
   7  -2 -23 28.2301 5.86347   1
  -2  -7  25 244.900 18.2220   1
   7  -2 -25 211.768 14.4805   1
  -7  -2 -25 229.442 14.9737   1
  -2  -7 -25 270.764 19.0963   2
   2  -7 -25 229.316 17.5271   1
   2  -7 -25 225.559 17.5874   2
   2  -7 -27 247.079 19.2067   2
   2  -7 -27 196.617 17.0967   1
  -2  -7 -27 212.611 17.9749   1
   2  -7 -29 204.389 18.1107   2
  -7  -2 -29 225.327 15.6712   1
   2  -7 -29 199.510 17.4615   1
  -2  -7 -29 208.803 18.4437   1
   2  -7 -31 59.1470 12.1528   2
  -2  -7 -31 59.5816 11.5965   1
   2  -7 -31 53.4644 11.1912   1
  -7  -2 -31 42.2813 8.65213   1
  -7  -2 -33 82.0308 10.9147   1
  -7   3   0 5.80406 3.71847   3
   7  -3  -2 18064.1 414.756   1
   3   7  -2 18735.8 421.931   2
   3   7   4 58.5956 6.53542   2
   3   7  -4 58.1828 5.35602   2
   7  -3  -4 61.8229 3.51196   1
   3   7   6 9111.43 199.669   2
   7  -3  -6 8762.39 190.845   1
  -3  -7  -6 9509.65 200.432   2
   3   7  -6 9183.35 193.898   2
   7  -3  -8 164.906 5.81228   3
   3   7   8 166.120 11.0808   2
  -3  -7  -8 169.060 11.2437   2
   7  -3  -8 142.273 7.05443   1
   3   7  -8 154.739 7.89614   2
   7   3  10 3176.24 83.5986   2
   3   7  10 3176.75 84.4659   2
   3   7 -10 3272.95 76.9329   2
   3   7 -10 3086.64 86.0424   3
   3  -7  10 3323.06 74.7533   2
  -3  -7 -10 3310.67 85.5409   2
  -7  -3  10 3355.90 80.3921   1
   7   3 -10 3271.15 73.8526   3
  -7  -3  12 441.661 16.6596   1
  -3  -7 -12 409.361 19.5025   2
   3  -7 -12 428.217 19.3606   2
   3   7  12 431.651 19.3637   2
   7   3  12 421.449 18.3530   2
   3   7 -12 412.195 12.7024   2
   7  -3 -12 370.883 14.5737   1
  -7  -3  14 4676.87 110.191   1
   7  -3 -14 4482.52 108.197   1
  -3  -7 -14 4585.93 116.269   2
   3   7 -14 4363.33 102.873   2
   3   7  14 4503.03 114.803   2
   3  -7  14 4803.22 110.130   1
   3  -7 -14 4619.15 115.502   2
   7   3  14 4613.73 113.083   2
   3  -7 -16 62.2928 8.51304   2
   7  -3 -16 42.2194 5.70205   1
  -3  -7  16 63.4940 7.66425   1
   3  -7  16 64.8935 7.32551   1
  -3  -7 -16 54.8011 8.38683   2
  -7  -3  16 63.0300 7.62045   1
   7  -3  16 52.0983 5.70985   2
   7   3  16 49.6522 7.57136   2
   3  -7  18 16640.9 368.247   1
  -3  -7 -18 16460.3 373.004   2
   7  -3 -18 15798.7 365.830   1
   3  -7 -18 15230.4 371.382   2
  -7  -3  18 15932.7 368.389   1
   7   3  18 15547.3 368.647   2
  -3  -7  20 186.995 14.1395   1
  -7  -3 -20 179.210 12.1877   1
  -3  -7 -20 174.761 14.4612   2
   3  -7 -20 184.097 14.7183   2
   7   3  20 158.136 12.4881   2
   7  -3 -20 164.151 11.8247   1
   3  -7  20 170.142 12.6737   1
  -3  -7  22 2756.85 78.7857   1
   7   3  22 2779.29 76.7699   2
   7  -3 -22 2622.08 74.7203   1
   3  -7 -22 2843.01 81.3948   2
   3  -7  22 2863.43 78.4296   1
  -7  -3 -22 2829.97 75.9225   1
  -7  -3 -24 75.0791 8.75012   1
   3  -7 -24 63.4941 9.89679   1
   7  -3 -24 68.6837 8.42174   1
  -3  -7  24 61.9125 10.2645   1
   7   3  24 68.5787 9.60336   2
   3  -7 -24 70.3814 10.8571   2
  -3  -7  26 2443.53 74.9203   1
   3  -7 -26 2418.57 72.7784   1
   3  -7 -26 2364.10 73.4860   2
  -7  -3 -26 2383.97 67.8466   1
  -7  -3 -28 35.5977 8.01846   1
  -3  -7 -28 29.9706 8.97012   1
   7  -3 -28 40.0787 7.84130   1
   3  -7 -28 44.9909 9.56756   1
   3  -7 -28 31.1916 9.44887   2
  -3  -7 -30 2329.52 76.6809   1
   3  -7 -30 2277.35 74.4187   2
   3  -7 -30 2141.75 72.9170   1
  -7  -3 -32 65.3255 10.3000   1
  -7   4  -1 83.5628 7.93176   3
  -7   4   1 80.9970 4.72164   3
  -7  -4   1 80.8676 4.17494   3
   4   7   3 410.144 18.0652   2
   7  -4   3 438.871 11.1154   1
   4   7  -5 239.979 11.1443   2
  -4   7  -5 270.048 18.3252   3
   7  -4   5 251.037 7.42603   1
   4   7   5 252.975 13.5850   2
   4   7   7 222.937 12.9052   2
   7  -4  -7 220.502 8.92169   3
   4  -7  -7 212.900 9.32078   3
   4   7  -7 218.318 10.2264   2
   7  -4   7 220.688 7.67372   1
   7  -4  -9 1403.52 33.4821   3
   4   7  -9 1338.64 36.4118   2
   7   4   9 1330.46 41.8433   2
   4   7   9 1363.67 42.4889   2
  -7  -4   9 1391.56 38.1882   1
   7   4  -9 1348.28 32.6608   3
  -7  -4  11 468.445 18.1709   1
   4   7  11 448.792 20.8020   2
   4   7 -11 471.841 19.5393   3
   7   4 -11 464.152 13.4592   3
   4   7 -11 487.604 16.0202   2
   7   4  11 468.473 20.7576   2
   4   7 -13 716.779 36.1115   3
   7   4 -13 721.221 30.0856   3
   4  -7  13 900.328 27.2194   1
   7   4  13 850.256 30.7364   2
   4   7  13 816.891 30.9083   2
   7  -4 -13 817.364 26.4934   1
   4   7 -13 834.548 23.6838   2
  -7  -4  13 963.472 30.1063   1
   4  -7  13 827.785 20.3224   2
  -7  -4  15 556.988 21.9885   1
   4   7 -15 509.698 16.0641   2
   4   7  15 533.431 24.3640   2
   7   4  15 518.978 23.4745   2
   4  -7  15 594.930 21.9372   1
   7  -4 -15 466.303 18.9227   1
  -4  -7  15 544.684 22.5957   1
  -7  -4  17 342.341 17.4800   1
   4   7  17 367.452 20.1905   2
   4  -7 -17 320.747 19.4711   2
   7   4  17 359.222 19.1253   2
  -4  -7  17 391.672 19.8103   1
   4  -7  17 394.259 17.8271   1
   7  -4 -17 361.112 16.7275   1
  -7  -4  19 1246.93 41.7929   1
   4  -7 -19 1254.44 44.5542   2
  -4  -7  19 1281.23 43.8010   1
   4  -7  19 1303.47 40.9838   1
   7  -4 -19 1214.94 39.0048   1
   7   4  19 1219.54 42.1078   2
  -7  -4  21 184.302 14.0421   1
   4  -7 -21 174.511 14.6855   2
   7   4  21 158.737 13.2944   2
   7  -4 -21 169.281 12.5280   1
   4  -7  21 188.136 13.5868   1
  -4  -7  21 201.183 15.3022   1
   7  -4 -23 41.6991 10.4561   1
   7   4  23 29.6141 7.54782   2
  -4  -7  23 26.7199 7.39742   1
   4  -7 -23 31.9844 8.56397   2
   4  -7 -23 29.9286 7.33578   1
  -7  -4 -23 19.4313 6.27363   1
  -4  -7  25-1.81325 7.11282   1
   4  -7 -25-1.80343 6.39168   2
   4  -7 -25-4.04715 6.72785   1
   7  -4 -25 5.32877 4.83813   1
  -7  -4 -25-0.68039 5.39209   1
   7  -4 -27 441.147 23.2105   1
   4  -7 -27 475.093 26.0421   1
   4  -7 -27 558.163 28.9946   2
  -7  -4 -27 470.261 23.7953   1
   7  -4 -27 528.066 27.7702   2
  -7  -4 -29 109.708 12.3690   1
   7  -4 -29 103.421 11.7566   1
   4  -7 -29 143.193 14.7580   1
  -4  -7 -29 120.514 14.7037   1
   4  -7 -29 128.984 15.4979   2
   7  -4 -31 12.1628 7.44028   1
   4  -7 -31 7.44501 8.43023   2
   4  -7 -31 8.74677 7.14423   1
  -7  -4 -31 5.92050 7.15835   1
  -4  -7 -31 1.02612 7.54289   1
   5   7   0 0.38506 3.05163   2
   5   7   2 10855.4 265.787   2
  -7  -5   2 12042.3 258.820   3
   5   7   4 126.077 9.54293   2
  -5   7  -4 131.162 9.47781   3
   7  -5   6 6655.00 140.541   1
   5   7   6 6375.15 151.171   2
   7  -5  -6 6457.71 154.699   3
   5   7   8 100.912 9.15173   2
   5  -7  -8 112.657 6.59514   3
   7   5   8 100.735 9.18391   2
   7  -5  -8 121.159 5.84457   3
   7  -5   8 116.352 5.72825   1
   7   5 -10 10716.0 240.809   3
   7   5  10 10394.2 252.351   2
   7  -5 -10 10906.4 241.886   3
   5   7  10 10517.0 252.784   2
   7   5  12 1097.28 37.2387   2
   5   7  12 1052.36 37.0954   2
   5   7 -12 1078.91 31.5482   3
  -7  -5  12 1117.86 33.5918   1
   7   5 -12 1034.83 27.3852   3
   5  -7  12 1141.56 31.9028   1
  -5  -7  14 4935.12 118.303   1
   5   7 -14 4308.99 121.562   3
   5  -7  14 5063.79 114.975   1
   5   7  14 4433.77 119.769   2
   7  -5 -14 4601.77 114.050   1
   7   5  14 4670.58 120.201   2
  -7  -5  14 5104.09 118.253   1
   5  -7  16 447.348 18.5013   1
   7   5  16 398.708 20.8731   2
   7  -5 -16 437.115 18.8882   1
   5   7  16 411.293 21.4187   2
  -7  -5  16 452.644 20.4705   1
  -5  -7  16 436.550 20.3094   1
   7   5  18 7518.11 187.233   2
   5   7  18 7274.37 187.823   2
  -7  -5  18 7519.19 185.137   1
   5  -7  18 7820.66 183.276   1
   7  -5 -18 7169.18 181.351   1
  -7  -5  20 39.7390 7.75820   1
   5  -7 -20 40.1286 8.49267   2
   5  -7  20 48.1212 7.32294   1
  -5  -7  20 53.7959 8.74351   1
   7   5  20 37.8822 7.68336   2
   7  -5 -20 46.7177 7.08900   1
   7   5  22 4663.83 121.730   2
   5  -7 -22 4824.18 125.346   2
   5  -7 -22 4744.64 121.478   1
  -5  -7  22 4593.21 121.742   1
  -7  -5  22 4859.61 122.915   1
   7  -5 -22 4432.53 117.436   1
   7  -5 -24 81.7037 9.86200   1
  -5  -7  24 78.7003 11.4498   1
  -7  -5 -24 70.2757 9.71549   1
   5  -7 -24 63.1675 10.9188   2
   5  -7 -24 77.9983 10.5054   1
   7  -5 -26 2013.09 66.7620   2
   5  -7 -26 1949.24 66.6548   2
  -5  -7  26 1974.41 67.5887   1
  -7  -5 -26 2061.59 64.0260   1
   5  -7 -26 1837.65 63.1489   1
   7  -5 -28 20.6705 8.68673   2
  -7  -5 -28 7.05326 6.15287   1
   7  -5 -28 13.1775 6.89955   1
   5  -7 -28 18.5083 7.52643   1
   5  -7 -28 7.08461 7.69688   2
  -5  -7 -28 3.85993 6.75817   1
  -7  -5 -30 1912.49 61.5147   1
   5  -7 -30 1910.83 65.6001   2
  -5  -7 -30 2028.04 66.5883   1
   5  -7 -30 1840.30 63.0079   1
  -7  -5 -32 129.106 14.8566   1
   6   7   1 613.627 24.1120   2
   6   7  -1 611.844 23.5395   2
   6   7   3 9.27606 3.86025   2
  -6   7  -3 10.1992 3.61914   3
   7   6   3 5.20558 3.68008   2
  -7   6  -5 35.3761 11.4428   3
   6   7   5 52.4464 6.88896   2
   7   6   5 59.6709 7.22088   2
  -6   7  -5 66.6473 12.4315   3
   6  -7  -7 2017.16 53.3660   3
   6   7   7 2085.78 60.5875   2
   7   6   7 2007.92 59.9841   2
   7   6   9 291.418 16.8745   2
   6   7   9 298.026 17.0251   2
   6  -7  -9 300.146 11.9221   3
   7   6 -11 56.6989 4.00982   3
   7  -6  11 55.8059 5.10448   1
   6   7  11 69.9941 8.34402   2
   7   6  11 44.6058 6.96969   2
   7   6  13 590.462 26.1126   2
   6   7  13 589.336 26.4029   2
  -7  -6  13 627.465 23.7542   1
   6  -7  13 633.083 21.7896   1
   6   7 -13 597.215 18.7112   3
  -7  -6  15 496.926 21.6490   1
   6   7  15 476.779 23.3678   2
   6   7 -15 424.347 18.8168   3
   7   6  15 456.263 22.8850   2
  -6  -7  15 461.289 21.0415   1
   6  -7  15 485.991 18.5191   1
   6   7  17 244.778 17.0236   2
   7   6 -17 256.604 19.2960   3
   7  -6 -17 290.719 15.4934   1
   7   6  17 282.360 17.9048   2
   6  -7  17 292.375 14.9692   1
  -7  -6  17 272.029 16.5942   1
  -6  -7  17 306.560 17.5638   1
   6   7  19 247.723 17.2793   2
  -6  -7  19 252.387 16.7360   1
   7   6  19 247.066 17.1538   2
   6  -7  19 256.304 14.4224   1
   7  -6 -19 243.432 15.0820   1
  -7  -6  19 274.112 17.0594   1
  -6  -7  21 206.430 16.1914   1
   7   6  21 231.405 17.0259   2
   6  -7 -21 209.860 16.9098   2
   6   7  21 213.558 16.7098   2
   7  -6 -21 198.298 13.5634   1
  -7  -6  21 227.683 16.1913   1
   6  -7 -21 224.718 15.5563   1
   6  -7 -23 716.381 33.2727   2
  -6  -7  23 721.983 32.5849   1
   7   6  23 739.569 32.6235   2
   6  -7 -23 740.365 31.5383   1
   7  -6 -23 687.993 29.4246   1
  -7  -6  23 725.483 32.7094   1
   7  -6 -25-2.84324 6.46125   2
  -6  -7  25-2.79198 6.67891   1
   6  -7 -25 1.88801 6.60740   2
   6  -7 -25 2.09994 5.49176   1
   7  -6 -25 12.3593 6.31169   1
   6  -7 -27 227.755 17.6148   1
   6  -7 -27 273.642 21.0080   2
   7  -6 -27 244.666 19.8662   2
   7  -6 -27 240.190 18.0000   1
  -7  -6 -27 239.652 18.2802   1
   6  -7 -29 193.027 17.0232   1
   7  -6 -29 182.768 18.0045   2
  -6  -7 -29 196.472 17.9862   1
   7  -6 -29 180.572 16.3370   1
   6  -7 -29 189.383 18.4858   2
  -7  -6 -29 195.409 16.8977   1
   6  -7 -31 363.464 25.9534   2
  -6  -7 -31 392.576 25.2511   1
  -7  -6 -31 409.484 24.9788   1
   7   7   0-0.47047 3.33485   2
   7   7   2 8182.71 201.975   2
  -7   7  -2 8896.41 194.979   3
   7   7   4 2.06682 3.88495   2
  -7   7  -4 1.38332 4.56434   3
   7   7   6 9882.18 213.240   2
  -7   7  -6 7649.15 222.191   3
   7  -7  -8 0.84631 2.86306   3
   7   7   8-0.58318 4.23584   2
   7   7  10 7783.71 185.987   2
   7  -7 -10 7723.44 174.681   3
   7  -7 -12 0.22768 2.29661   3
   7   7  12 0.64696 4.46977   2
   7   7  14 2966.96 83.6873   2
   7   7 -14 2832.37 70.7354   3
  -7  -7  14 3250.49 80.7629   1
   7  -7  14 3160.37 74.8055   1
   7  -7  16-0.39212 3.85653   1
   7   7  16 0.73671 5.08995   2
   7   7 -16 2.01255 3.10164   3
  -7  -7  16-8.18284 4.85828   1
   7   7  18 1497.34 50.3712   2
  -7  -7  18 1572.12 49.8921   1
   7  -7 -18 1484.38 46.1302   1
   7   7  20 1.60658 5.97199   2
   7  -7 -20 1.86482 4.97534   1
  -7  -7  20 0.74055 5.37899   1
   7   7  22 5432.76 140.381   2
   7  -7 -22 5201.62 133.705   1
  -7  -7  22 5343.07 137.722   1
  -7  -7  24 1.80308 6.22875   1
   7  -7 -24-4.90939 7.38219   2
   7  -7 -24-2.12025 5.31374   1
   7  -7 -26 4012.74 110.375   1
   7  -7 -26 4140.63 116.312   2
  -7  -7  26 4208.19 116.208   1
  -7  -7 -28 4.64670 8.20139   1
   7  -7 -28 2.12702 8.25811   2
   7  -7 -28-0.85138 6.88087   1
   7  -7 -30 3468.64 111.284   2
  -7  -7 -30 3632.00 109.709   1
   0  -8   0 22149.2 452.785   3
  -8   0   0 20033.1 441.253   1
   0  -8  -2 708.483 21.0001   3
  -8   0   2 674.268 17.1796   1
   0   8  -4 5590.49 128.085   3
   0  -8  -4 5634.38 128.520   3
  -8   0   4 5501.74 125.122   1
   0  -8  -4 5583.96 132.882   2
   0  -8   4 5683.09 129.308   2
   0  -8   6 9199.81 196.633   2
  -8   0  -6 8615.20 192.048   1
   0  -8  -6 8890.39 202.934   2
   0   8  -6 8481.26 196.696   3
   0  -8  -8 11074.3 248.466   2
  -8   0  -8 10853.5 237.263   1
  -8   0 -10 386.224 11.9903   1
   0  -8 -10 413.938 19.2571   2
   0  -8 -12 2688.35 74.0727   2
   0  -8 -14 3200.64 86.3440   2
  -8   0 -16 19049.1 440.220   1
   8   0  16 20279.0 445.904   2
   0  -8  16 20764.8 448.237   1
   0  -8 -16 20154.8 452.363   2
   0  -8  18 3.67159 4.54936   1
   8   0  18 0.48741 4.19608   2
   0  -8 -18-0.73774 5.72851   2
  -8   0 -18 1.08388 4.97173   1
   8   0  20 4469.53 110.717   2
   0  -8  20 4601.97 116.673   1
  -8   0 -20 4358.69 107.448   1
   0  -8 -20 4505.91 118.517   2
   0  -8  22 626.314 28.2298   1
  -8   0 -22 565.899 21.7201   1
   0  -8 -22 610.709 29.2963   2
   0  -8  24 1997.29 62.6099   1
   0  -8 -24 1960.47 63.0027   2
  -8   0 -26 341.030 17.1947   1
   0  -8 -26 342.023 22.8636   2
   0  -8  26 352.401 23.0547   1
   0  -8 -28 1563.02 56.9904   2
   0  -8 -28 1635.69 58.6875   1
   0  -8 -30 990.596 43.9939   1
   0  -8 -30 990.160 42.8355   2
  -8   1   1 994.011 28.6389   3
  -1  -8   1 1070.42 36.0425   3
  -1  -8  -1 1056.36 29.1186   3
   1  -8  -3 3725.20 85.1340   3
  -1  -8  -3 3619.78 84.9939   3
   1   8  -3 3768.63 86.6934   2
  -1  -8  -3 3605.15 89.1336   2
  -8  -1   3 3506.14 81.5637   1
  -1   8  -3 3618.55 84.8511   3
  -1  -8  -5 4477.99 110.812   2
   1  -8  -5 4577.04 105.923   3
  -8  -1   5 4585.98 103.603   1
   1  -8  -5 4362.97 110.091   2
   1  -8   5 4656.79 106.193   2
  -1   8  -5 4470.43 105.466   3
   1   8  -5 4541.09 105.406   3
   1  -8   7 2795.49 65.3751   2
   1  -8  -7 2742.48 71.6186   2
  -8  -1   7 2596.29 64.1634   1
  -1   8  -7 2658.77 70.5756   3
   1   8  -7 2688.25 66.0285   3
  -1   8  -9 14.3850 11.5032   3
   1  -8  -9 8.91392 4.23323   2
  -8   1  -9 9.56632 1.71077   1
  -1  -8  -9 16.4078 4.74444   2
   1   8  -9 17.1702 5.99435   3
  -8  -1  11 277.898 12.3761   1
  -8   1 -11 273.240 9.29647   1
   1  -8 -11 286.691 15.9021   2
  -1  -8 -11 286.403 15.9988   2
   8   1 -11 233.192 9.38935   3
   1  -8 -13 28.7250 6.43724   2
   8   1  13 35.7263 6.20992   2
  -1  -8 -13 33.1981 6.56224   2
  -1  -8  15 832.081 29.8570   1
   8   1  15 782.482 28.6396   2
   1  -8  15 809.045 28.8320   1
  -1  -8 -15 762.796 31.1780   2
   8  -1  15 808.904 27.7839   2
   1  -8 -15 778.613 31.4793   2
  -8  -1 -15 781.857 24.6930   1
   8   1  17 1153.90 37.0159   2
   8  -1  17 1150.05 35.4305   2
   1  -8  17 1252.42 39.0423   1
  -1  -8 -17 1111.39 40.2579   2
   1  -8 -17 1119.13 40.5118   2
  -8   1 -17 1022.16 30.7759   1
  -1  -8  17 1159.09 38.0728   1
  -8  -1 -17 1062.56 32.0526   1
  -1  -8 -19-0.75532 4.93619   2
  -8  -1 -19 4.24729 3.69753   1
   1  -8  19-1.26629 4.76030   1
   8   1  19 0.54591 4.77872   2
  -8   1 -19 0.31158 2.85855   1
  -1  -8  19 4.33817 7.49303   1
   8  -1  19 8.57663 4.79964   2
   1  -8 -19-1.50529 5.53153   2
  -8  -1 -21 49.7515 6.56464   1
  -1  -8 -21 66.6579 10.4235   2
   1  -8  21 60.0453 9.18541   1
   8   1  21 59.9573 8.45673   2
   1  -8 -21 68.8105 9.99067   2
  -1  -8  21 71.2167 9.52670   1
  -8   1 -21 59.5396 6.42332   1
   1  -8 -23 51.8120 9.71469   2
  -1  -8 -23 58.6827 10.0659   2
  -1  -8  23 43.0157 8.13309   1
   8   1  23 47.7810 7.80503   2
   1  -8  23 52.6367 9.09209   1
  -8  -1 -25 157.416 11.7787   1
   1  -8 -25 141.301 14.8249   2
   1  -8  25 156.089 14.7035   1
  -1  -8  25 150.864 14.8517   1
  -1  -8 -25 155.355 15.5548   2
  -8  -1 -27-0.55362 4.88628   1
   1  -8 -27-0.96269 6.73847   1
  -1  -8 -27 15.2973 7.80133   2
   1  -8 -27 16.2315 8.21999   2
  -1  -8  27 1.96438 7.38486   1
   1  -8 -29 9.07627 7.74900   2
   1  -8 -29 6.11709 8.31881   1
  -1  -8 -29 3.00238 7.77135   2
  -8  -1 -29 5.99438 5.24759   1
  -1  -8 -29-5.16340 8.73838   1
   1  -8 -31 43.5629 10.9983   2
  -1  -8 -31 41.9359 11.4336   1
  -8  -1 -31 38.6408 7.84710   1
   1  -8 -31 30.2433 10.4220   1
   2  -8   0 13066.8 296.663   3
  -2  -8   0 13775.9 269.063   3
   2  -8  -2 275.552 12.1873   3
  -2  -8  -2 247.331 10.5744   3
  -2  -8  -2 261.685 13.3038   2
  -2   8  -2 262.612 10.9210   3
  -2  -8   2 251.687 20.1567   3
  -8  -2   2 256.368 6.88464   3
  -2   8  -4 14652.8 327.077   3
  -2  -8  -4 14900.4 333.044   2
   2  -8  -4 14588.5 331.944   2
   2   8   4 14553.8 332.442   2
   2   8  -4 14671.4 328.703   2
   2  -8  -4 15000.8 327.304   3
   2   8  -6 544.215 17.4003   3
  -2   8  -6 505.814 19.5081   3
   2   8   6 530.659 21.5493   2
   2   8  -6 528.959 17.7616   2
   2  -8   6 520.828 17.0556   2
   2  -8  -6 533.646 17.7276   3
   2  -8  -6 523.290 21.0867   2
  -8  -2   6 538.062 16.5149   1
  -2  -8  -6 528.703 21.6084   2
   2   8  -8 5394.31 120.880   2
   8  -2  -8 5193.94 119.047   1
   2  -8   8 5350.68 119.448   2
  -2  -8  -8 5417.16 128.848   2
   2   8   8 5324.08 128.668   2
   2   8  -8 5136.66 121.056   3
   2  -8  -8 5127.97 127.535   2
   8  -2 -10 6.41619 1.32749   3
   2  -8  10 5.71158 1.93701   2
  -2  -8 -10 2.19604 3.59098   2
   2   8 -10 10.8920 2.70431   2
   2   8 -10 5.54091 4.27008   3
   2  -8 -12 9697.71 232.459   2
   8   2  12 9621.83 230.392   2
   8   2 -12 10015.9 223.089   3
   8  -2 -12 9357.00 223.483   1
   2   8 -12 8727.73 243.545   3
  -8  -2  12 10121.9 226.314   1
  -2  -8 -12 9995.49 233.567   2
   2   8 -12 10568.4 220.835   2
   8   2  14 124.607 10.3804   2
  -8  -2  14 97.2170 8.12986   1
   2  -8  14 125.544 9.50713   1
   2  -8 -14 97.2355 10.0071   2
  -2  -8 -14 105.657 10.5996   2
   8  -2 -14 105.366 7.35863   1
  -2  -8 -16 3528.22 94.1955   2
   8  -2  16 3544.94 87.0869   2
   2  -8 -16 3363.45 93.1144   2
  -2  -8  16 3653.59 91.4865   1
  -8  -2 -16 3543.99 85.6523   1
   8  -2 -16 3208.73 84.6617   1
   2  -8  16 3560.32 89.3689   1
   8   2  16 3432.50 90.3190   2
  -2  -8 -18 240.706 16.8743   2
   8  -2  18 246.041 13.2946   2
   2  -8 -18 234.471 16.9669   2
   2  -8  18 276.071 16.2568   1
  -2  -8  18 249.085 16.0541   1
   8   2  18 263.873 15.9230   2
  -8  -2 -18 243.314 12.7868   1
   8  -2 -18 219.384 12.4012   1
   2  -8  20 6453.20 153.049   1
  -2  -8 -20 6125.91 156.087   2
  -2  -8  20 6516.02 156.006   1
   2  -8 -20 6074.54 156.078   2
   8   2  20 6063.53 150.390   2
  -8  -2 -20 6078.77 146.221   1
   8  -2 -20 6005.68 146.891   1
   8  -2 -22 13.3972 4.76540   1
   2  -8 -22 7.64524 6.45953   2
  -2  -8 -22 6.67483 5.84240   2
   2  -8  22 3.47413 4.98940   1
   8   2  22 4.76111 5.03884   2
  -8  -2 -22 6.43504 4.51044   1
  -2  -8  22 18.1137 6.89600   1
  -2  -8 -24 4037.73 112.010   2
  -8  -2 -24 4023.56 103.277   1
   2  -8 -24 3950.74 111.691   2
   2  -8  24 4120.60 110.211   1
   8   2  24 3972.55 104.908   2
  -2  -8  24 4290.38 112.454   1
  -2  -8 -26 101.196 13.2490   2
  -8  -2 -26 120.607 11.5120   1
   2  -8 -26 108.954 13.2772   1
   2  -8 -26 96.5940 13.4715   2
  -2  -8  26 119.554 14.0975   1
  -8  -2 -28 2719.25 77.5012   1
   2  -8 -28 2832.25 85.8490   1
   2  -8 -28 2861.46 86.5080   2
  -8  -2 -30 47.4440 8.49782   1
  -2  -8 -30 40.8072 10.5287   1
   2  -8 -30 36.6241 10.3618   1
   2  -8 -30 31.4899 11.0704   2
  -8  -2 -32 2071.73 62.8870   1
  -3  -8  -1 215.481 9.32463   3
  -8   3   1 183.716 6.90983   3
   3  -8  -1 181.528 18.6929   3
  -3   8  -1 191.290 9.24495   3
  -3  -8   1 199.041 10.4178   3
   3   8   1 184.082 10.9920   2
   8  -3  -3 186.330 6.00989   1
  -3  -8   3 138.064 17.8079   3
  -3   8  -3 195.544 8.97980   3
   3  -8  -3 178.778 9.76087   3
   3   8   3 187.239 11.3734   2
   3  -8  -5 1061.66 29.6772   3
   3   8   5 980.456 33.5953   2
   3   8  -5 1009.98 30.4696   2
  -3   8  -5 1013.76 30.6456   3
  -3  -8  -5 1081.30 35.0548   2
   3  -8   7 28.6464 3.51747   2
   3   8   7 18.0999 4.71734   2
   3  -8  -7 29.8639 4.02995   3
  -3  -8  -7 23.0300 4.99849   2
   3   8  -7 24.9731 3.79562   2
   3   8  -7 25.3813 3.60343   3
  -3   8  -7 32.9248 11.4071   3
   8  -3  -7 25.2373 2.95229   1
   8  -3  -9 341.572 12.4008   1
   3   8  -9 328.975 12.6240   3
  -3  -8  -9 369.529 18.2990   2
   3  -8  -9 339.514 17.2401   2
  -8  -3   9 318.122 13.5690   1
   3  -8   9 328.471 11.3281   2
   3   8   9 340.242 17.1815   2
   3   8  -9 320.896 12.5606   2
   8  -3  -9 345.138 10.6020   3
   8   3 -11 81.3149 3.50994   3
   3  -8 -11 80.8921 8.74663   2
  -3  -8 -11 84.9172 9.34613   2
   3   8  11 89.7191 9.06305   2
  -8  -3  11 98.2792 7.48366   1
   3   8 -11 83.2230 7.86901   3
   3   8 -11 81.3134 5.58964   2
   3  -8  11 84.6680 4.55397   2
   8  -3 -11 86.6731 4.18422   3
   8   3  11 82.4285 8.45928   2
   3   8  13 13.4826 5.29118   2
   8   3  13 15.2599 5.30507   2
   3  -8 -13 14.6365 5.13069   2
  -3  -8 -13 12.2054 5.59134   2
   3   8 -13 16.6679 9.58819   3
   3   8 -13 30.2334 3.35207   2
  -8  -3  13 15.8110 4.40401   1
   8  -3 -13 19.2413 4.28977   1
   8   3 -13 14.4281 3.80382   3
   3  -8  15 37.4177 5.71783   1
   8   3  15 35.4522 6.87110   2
   8  -3 -15 35.4874 5.38187   1
  -3  -8 -15 30.0390 7.49396   2
   3  -8 -15 37.9674 7.03725   2
  -8  -3  15 35.9630 5.75148   1
   3  -8 -17 2220.34 67.1878   2
  -3  -8 -17 2212.05 67.2002   2
  -8  -3  17 2126.96 62.0243   1
   8   3  17 2165.18 64.4823   2
   8  -3 -17 2220.48 59.8724   1
  -3  -8  17 2230.01 64.7075   1
  -3  -8  19 25.1784 7.33266   1
   3  -8  19 18.9030 5.66633   1
   8   3  19 12.1452 6.45626   2
  -8  -3 -19 10.4071 4.44814   1
  -3  -8 -19 12.4244 6.91574   2
   3  -8 -19 28.4301 7.10915   2
   8  -3 -19 11.6803 4.51558   1
  -3  -8  21 296.767 19.0209   1
   8  -3 -21 244.344 14.3415   1
  -3  -8 -21 252.462 18.3884   2
   8   3  21 251.632 16.5281   2
   3  -8  21 294.810 17.2322   1
  -8  -3 -21 274.407 15.2429   1
   3  -8 -21 255.768 18.5515   2
   8   3  23 25.3075 7.65547   2
  -8  -3 -23 33.9006 6.71699   1
  -3  -8  23 38.4292 8.66990   1
   8  -3 -23 24.5384 5.86661   1
   3  -8 -23 28.5445 8.62495   2
   3  -8  23 34.5508 7.71264   1
   8  -3 -25 218.084 14.4297   1
   8   3  25 230.990 16.4794   2
   3  -8 -25 222.929 18.1509   2
  -8  -3 -25 214.868 14.8406   1
  -3  -8  25 264.385 19.5443   1
  -8  -3 -27 190.509 14.7417   1
  -3  -8  27 199.030 18.3187   1
   8  -3 -27 190.844 14.2998   1
   3  -8 -27 188.597 17.9209   2
   3  -8 -27 180.088 16.5847   1
   3  -8 -29 15.5665 7.79457   1
  -3  -8 -29 7.41522 8.48558   1
  -8  -3 -29 31.5290 11.4895   1
   3  -8 -29 15.9338 9.82343   2
  -8  -3 -31 5.30534 7.10768   1
   3  -8 -31 4.32240 8.81758   2
   4   8   0 7742.38 171.447   2
  -8   4   0 7972.38 163.821   3
  -4  -8   0 8093.06 166.750   3
   4  -8  -2 1227.74 51.7035   3
  -4  -8  -2 1279.60 34.8065   3
   4   8   2 1207.93 38.7000   2
   8  -4  -2 1298.74 30.7991   1
  -4  -8   2 1297.59 41.8444   3
  -4   8  -2 1266.40 34.8977   3
  -8  -4   2 1370.05 31.6358   3
   4   8   4 7433.17 182.923   2
   8  -4  -4 7924.30 173.942   1
   4  -8  -4 7873.60 179.801   3
  -4   8  -4 7827.70 177.755   3
   4   8   6 295.597 15.9013   2
   4  -8  -6 314.769 12.2727   3
  -4   8  -6 304.402 17.3227   3
   8  -4  -6 309.801 10.8967   1
   4  -8  -8 9284.26 203.196   3
   4   8   8 9047.76 210.916   2
   8  -4  -8 9029.75 208.477   3
   8  -4  -8 9373.90 201.740   1
   4   8  -8 8790.57 203.662   2
   4   8  -8 9054.47 202.164   3
   4   8 -10 15.1527 3.05288   3
  -8  -4  10 13.8108 3.63912   1
   4   8 -10 12.4741 3.40161   2
   4  -8  10 9.75502 2.46033   2
   8   4  10 13.5692 4.64017   2
   4   8  10 6.20349 4.10456   2
   8  -4 -10 12.7701 2.18044   3
   8   4 -12 10052.7 219.870   3
   8  -4 -12 10145.4 221.201   3
   4   8 -12 9781.38 223.851   2
   4   8  12 9813.76 234.169   2
   4  -8  12 9936.16 220.624   2
   8   4  12 9649.60 233.301   2
   4   8 -12 9328.55 226.080   3
   8  -4 -12 9687.33 225.793   1
   8   4  14 2264.07 66.1457   2
   4  -8 -14 2402.00 68.1006   2
   4   8  14 2307.29 67.8014   2
   4  -8  14 2484.91 62.4376   1
   8   4 -14 2226.73 55.5948   3
  -8  -4  14 2375.05 62.7929   1
   4   8 -14 2315.96 56.4881   2
   4   8 -14 2351.21 70.3021   3
   8  -4 -14 2356.52 60.3278   1
  -8  -4  16 4253.83 109.993   1
   4  -8 -16 4328.13 116.047   2
  -4  -8  16 4618.65 114.034   1
   8   4  16 4367.11 114.984   2
   4   8  16 4304.51 116.026   2
   8  -4 -16 4418.63 108.568   1
   4  -8 -18 613.748 28.5862   2
   8  -4 -18 633.313 23.8484   1
   8   4  18 628.762 27.4371   2
  -8  -4  18 655.905 26.4846   1
  -4  -8  18 653.481 27.6837   1
   4  -8  18 647.743 25.5172   1
   4  -8  20 4503.14 118.096   1
  -4  -8  20 4600.89 123.156   1
   8   4  20 4377.03 120.456   2
   4  -8 -20 4379.09 123.525   2
  -8  -4  20 4461.85 119.569   1
   4  -8  22 52.8110 8.76187   1
   8  -4 -22 35.9216 6.93780   1
   8   4  22 40.4561 8.65110   2
   4  -8 -22 32.2576 8.78305   2
  -4  -8  22 52.6870 9.53930   1
  -8  -4 -22 34.7386 6.99833   1
   8  -4 -24 4102.29 110.497   1
   8   4  24 4373.97 115.072   2
   4  -8 -24 4415.96 120.314   2
  -4  -8  24 4264.62 119.131   1
   8  -4 -26 525.193 24.8243   1
   4  -8 -26 637.848 31.9995   2
   4  -8 -26 572.717 29.3031   1
  -4  -8  26 612.460 31.4481   1
  -8  -4 -26 528.558 24.7805   1
  -8  -4 -28 1785.32 56.5277   1
   4  -8 -28 1839.79 63.6370   2
   8  -4 -28 1845.33 61.3972   2
   4  -8 -28 1724.09 59.9617   1
   8  -4 -28 1605.93 54.1890   1
   4  -8 -30 911.155 40.1739   1
  -4  -8 -30 991.254 43.2336   1
   4  -8 -30 905.928 42.0715   2
   8  -4 -30 866.239 36.1685   1
  -8  -4 -30 961.071 37.6757   1
  -8  -4 -32 1710.07 57.4257   1
   4  -8 -32 1605.48 61.0733   2
  -8  -5   1 1561.13 36.2702   3
  -5  -8   1 1450.59 39.1658   3
   5   8   1 1345.97 42.9747   2
  -5   8  -1 1500.04 39.3202   3
  -5  -8  -1 1465.34 38.6165   3
   5   8  -1 1404.85 42.4914   2
   5  -8  -3 711.530 38.7697   3
   5   8   3 799.845 28.4335   2
   5   8  -3 750.552 26.1951   2
  -5   8  -3 800.759 23.9508   3
   5   8   5 299.375 16.0046   2
  -5   8  -5 291.675 14.3351   3
   5  -8  -5 346.127 15.2403   3
   8  -5   5 321.568 9.13627   1
   5   8  -5 282.949 13.7114   2
   5   8   7 575.573 24.3638   2
   5  -8  -7 655.646 19.5728   3
   8  -5   7 630.091 16.2937   1
   8   5   7 556.014 24.0362   2
  -5   8  -7 525.113 31.2376   3
   5   8  -9 27.1400 3.56271   3
   8   5   9 18.6574 5.33133   2
   5  -8  -9 29.2192 4.00363   3
   5   8   9 21.1610 5.61831   2
   8  -5  -9 27.4447 3.85664   3
   8   5  11 1365.48 44.7435   2
   8  -5 -11 1393.76 34.6890   3
   5   8  11 1404.12 45.4442   2
   8  -5 -11 1402.29 38.8387   1
  -8  -5  11 1471.42 40.6719   1
   5   8 -11 1353.64 36.1273   3
   5   8  13 408.990 21.2186   2
   8   5  13 397.210 20.5871   2
  -8  -5  13 438.175 18.7889   1
   8   5 -13 407.958 12.2180   3
   5  -8  13 451.432 17.5851   1
   8  -5 -13 424.706 16.8894   1
   5   8 -13 372.881 14.7637   2
   5   8 -13 404.732 15.2300   3
  -8  -5  15 334.282 17.0293   1
  -5  -8  15 352.819 18.3952   1
   5   8  15 291.958 18.3721   2
   8   5  15 326.904 19.0544   2
   5   8 -15 284.116 15.9627   3
   8  -5 -15 299.829 14.7307   1
   5  -8  17 190.955 12.2218   1
   8   5  17 167.013 13.8538   2
   5  -8 -17 191.254 15.3255   2
   5   8  17 169.142 14.4131   2
  -5  -8  17 152.079 12.5264   1
  -8  -5  17 171.440 12.6824   1
   8  -5 -17 165.772 11.1737   1
   5  -8 -19 75.1832 10.5567   2
   8  -5 -19 97.7978 9.03474   1
   8   5  19 104.583 11.6364   2
  -5  -8  19 101.321 12.2747   1
  -8  -5  19 113.987 11.0580   1
   5  -8  19 103.677 9.60974   1
   5  -8  21 74.6346 9.43552   1
   8   5  21 86.1021 11.3011   2
  -5  -8  21 97.0667 11.4335   1
   8  -5 -21 88.9186 9.39677   1
   5  -8 -21 79.8447 11.1903   2
  -8  -5  21 89.0067 10.8126   1
   8   5  23 61.2428 10.2585   2
   8  -5 -23 83.5590 10.1293   1
   5  -8 -23 84.2171 12.2203   2
  -5  -8  23 91.5642 11.6896   1
   5  -8 -23 83.9854 10.7706   1
   8   5  25 453.090 25.1270   2
   8  -5 -25 460.723 23.2299   1
   5  -8 -25 481.569 27.5713   2
  -8  -5 -25 488.654 24.3957   1
   5  -8 -25 467.691 25.5044   1
  -5  -8  25 496.961 27.8045   1
   5  -8 -27 9.72443 7.01024   1
   8  -5 -27 12.7401 8.29597   2
  -8  -5 -27 10.6267 6.81007   1
   5  -8 -27 20.9902 9.03824   2
   8  -5 -27 11.3172 6.09405   1
  -5  -8  27 5.27512 7.57519   1
   8  -5 -29 42.5672 10.9876   2
  -5  -8 -29 30.4985 9.82813   1
   5  -8 -29 30.2962 9.04420   1
  -8  -5 -29 41.5971 9.36149   1
   5  -8 -29 51.8711 11.8358   2
   8  -5 -29 44.1613 8.71960   1
  -8  -5 -31 168.691 16.0181   1
   5  -8 -31 164.255 18.3433   2
  -8  -6   0 5026.62 110.880   3
  -6  -8   0 4821.58 112.631   3
   6   8   2 6.43441 4.22696   2
  -8  -6   2 8.07822 2.81229   3
   6   8  -2 5.18591 3.35853   2
  -6   8  -2 5.56160 2.73585   3
   6   8  -4 9771.66 224.566   2
  -6   8  -4 10168.2 220.808   3
   6   8   4 10095.1 227.861   2
  -8   6  -4 9433.61 236.774   3
   8   6   6 201.922 13.6406   2
   8  -6   6 206.920 7.37478   1
  -6   8  -6 195.729 15.9921   3
   6   8  -6 175.683 10.9195   2
   6   8   6 178.384 12.9142   2
   6  -8  -6 208.077 13.1270   3
   8   6   8 8325.11 207.000   2
   8  -6   8 9431.54 195.859   1
   6   8  -8 8401.49 201.166   2
   6   8   8 8431.11 207.274   2
   6  -8  -8 9286.15 198.853   3
   6   8 -10 122.137 7.09364   3
   8   6  10 123.533 11.2372   2
   6   8  10 112.965 10.8982   2
   8  -6  10 141.072 7.10310   1
   6  -8 -10 136.545 7.85822   3
   6  -8 -12 3958.78 93.8497   3
   6  -8  12 4145.93 95.9358   1
   6   8  12 3824.96 104.076   2
  -8  -6  12 4192.89 99.4624   1
   8   6  12 3791.98 103.335   2
   6   8 -12 3839.97 92.1867   3
   8  -6 -14 38.2636 4.19064   3
   6   8  14 31.4113 7.62030   2
   6  -8  14 30.6029 5.47959   1
   8  -6 -14 29.9060 5.37835   1
  -8  -6  14 39.7515 6.24458   1
   6   8 -14 29.2440 3.91396   3
   8   6  14 45.0892 8.16244   2
   6  -8  16 5093.56 117.042   1
   6   8  16 4564.72 124.183   2
  -8  -6  16 5288.46 122.379   1
   8   6  16 4619.41 123.750   2
  -6  -8  16 4948.35 121.522   1
   8  -6 -16 4815.93 117.571   1
   6   8 -16 4392.76 111.969   3
  -8  -6  18 154.266 12.5755   1
   8   6  18 109.289 11.8765   2
   6   8  18 122.573 12.6608   2
   6   8 -18 114.704 11.7885   3
   8  -6 -18 113.226 9.91160   1
  -6  -8  18 128.020 12.2891   1
   6  -8  18 125.838 10.2004   1
  -8  -6  20 4716.55 125.799   1
   6  -8 -20 5086.75 133.137   2
   8   6  20 5056.06 130.804   2
  -6  -8  20 5328.51 132.025   1
   6   8 -20 4320.79 132.158   3
   8  -6 -20 4852.75 124.306   1
   6   8  20 5095.95 132.111   2
   6  -8  20 5522.38 126.079   1
   8   6  22 114.891 12.5793   2
  -6  -8  22 133.206 13.8785   1
   6  -8 -22 111.199 13.2954   2
   6  -8 -22 129.050 12.5421   1
  -8  -6  22 150.455 14.1375   1
   8  -6 -22 108.340 10.8138   1
   8   6  24 1923.46 62.2486   2
   6  -8 -24 1881.30 63.4695   2
  -8  -6  24 1926.37 62.0747   1
   6  -8 -24 1805.95 59.4504   1
  -6  -8  24 1796.22 61.5654   1
   8  -6 -24 1777.68 56.7415   1
  -6  -8  26 15.2621 8.14580   1
   8  -6 -26 3.02852 7.59206   2
   6  -8 -26 4.12714 6.47842   1
   6  -8 -26 4.12075 8.16635   2
  -8  -6 -26 10.5511 6.93011   1
   8  -6 -26 22.9561 10.8346   1
   8  -6 -28 4551.09 126.403   2
   6  -8 -28 4476.17 126.331   2
  -8  -6 -28 4713.29 122.321   1
   8  -6 -28 4492.32 120.077   1
   6  -8 -28 4365.20 122.113   1
  -6  -8 -30 39.3676 11.3442   1
   8  -6 -30 45.8951 12.0292   2
  -8  -6 -30 41.4533 9.71563   1
   6  -8 -30 37.7859 11.6513   2
   8  -6 -30 34.9923 9.12868   1
   6  -8 -30 36.0891 9.73371   1
  -8   7  -1 835.846 23.6003   3
  -7  -8  -1 747.404 23.0683   3
   7   8  -1 786.032 28.5265   2
   7   8   1 746.655 28.4772   2
  -7   8  -1 798.179 23.9903   3
  -7  -8   1 790.520 23.8649   3
  -8   7  -3 10.9033 3.57836   3
  -7   8  -3 3.62520 2.74188   3
   7   8  -3 4.22553 3.49358   2
   7   8   3 8.21332 4.55359   2
   8   7   3 12.2543 4.63215   2
  -8   7  -5 33.2040 9.91473   3
   7   8   5 37.1891 6.58274   2
   8   7   5 30.6716 6.09049   2
   7   8  -5 30.3172 5.40451   2
   7  -8  -5 23.3310 10.8779   3
  -7   8  -5 34.9424 5.74238   3
   7   8   7 1.22572 4.34439   2
  -8   7  -7-7.95326 12.9236   3
   8  -7   7 3.71338 2.18046   1
   8   7   7 0.60968 4.26749   2
   8  -7  -7-4.72549 11.8427   3
  -7   8  -7 6.64825 10.9679   3
   7  -8  -7-1.33538 7.05984   3
   7  -8  -9 861.020 26.2315   3
   7   8   9 871.499 33.9263   2
   8  -7  -9 868.862 29.5471   3
   8   7   9 839.596 33.2381   2
   7  -8  11 100.811 7.17519   1
   7   8  11 85.8154 10.1044   2
   8   7  11 98.0119 10.6961   2
   7  -8 -11 108.099 6.79169   3
   8  -7 -11 108.625 6.52205   3
   7  -8 -13 313.450 12.5153   3
   7   8 -13 281.789 11.3739   3
  -8  -7  13 311.449 16.5404   1
   7  -8  13 320.612 14.2130   1
   7   8  13 301.156 18.7161   2
   8   7  13 295.505 18.6538   2
   8  -7 -13 297.312 11.8233   3
   7   8 -15 137.277 7.42089   3
  -8  -7  15 140.748 11.3150   1
   8  -7 -15 126.105 7.64336   3
   7  -8  15 157.440 9.87116   1
  -7  -8  15 149.725 12.0179   1
   7   8  15 141.172 13.1198   2
   8   7  15 118.463 12.3578   2
   7   8  17 319.367 20.5424   2
   8   7  17 354.941 21.3247   2
   8  -7 -17 318.442 16.8903   1
   7  -8  17 380.528 17.0499   1
   7   8 -17 303.415 12.5129   3
  -7  -8  17 347.819 19.5185   1
  -7  -8  19 234.251 17.4915   1
  -8  -7  19 206.409 15.5662   1
   8  -7 -19 188.180 13.7224   1
   7   8  19 185.328 15.5668   2
   8   7  19 172.503 15.6170   2
   7   8  21 625.999 31.1156   2
  -7  -8  21 665.508 30.2131   1
  -8  -7  21 665.201 29.4754   1
   7  -8 -21 603.884 27.3439   1
   8   7  21 614.426 30.2451   2
  -8  -7  23 62.0616 10.6821   1
   7  -8 -23 55.6188 10.8528   2
  -7  -8  23 44.7157 9.22864   1
   8  -7 -23 54.7059 8.81300   1
   8   7  23 45.8746 9.76817   2
   7  -8 -23 55.5316 9.17880   1
   8  -7 -25 14.8943 6.88631   1
  -7  -8  25 10.0547 7.72883   1
   8  -7 -25 13.4558 8.83756   2
   7  -8 -25 11.4905 8.36375   2
   7  -8 -25 5.76491 5.59991   1
  -8  -7  25 9.54224 7.86206   1
   8  -7 -27 69.9681 12.6057   2
   7  -8 -27 76.0591 11.7092   1
   7  -8 -27 100.753 14.2664   2
   8  -7 -27 83.5676 11.9003   1
  -8  -7 -27 80.6214 12.3020   1
  -7  -8  27 86.8270 13.9690   1
  -8  -7 -29 4.79172 7.82147   1
   8  -7 -29 15.1255 8.04158   1
   7  -8 -29 11.0331 7.64419   1
   8  -7 -29 6.78326 9.31278   2
  -7  -8 -29 7.20865 8.94198   1
   7  -8 -29 3.32238 8.77847   2
   8  -7 -31 34.2757 11.2610   2
   8   8   0 7711.91 192.542   2
  -8  -8   0 8358.30 184.230   3
  -8  -8  -2-0.23720 2.81353   3
   8   8  -2-1.06098 3.76036   2
  -8   8  -2-2.08491 3.33038   3
   8   8   2-0.57308 4.01112   2
  -8   8  -4 3473.14 82.9560   3
   8   8   4 3349.97 90.9726   2
  -8   8  -6 1.98269 7.25758   3
   8   8   8 9381.17 213.661   2
   8  -8  -8 9260.76 224.456   3
   8  -8 -10 1.18815 4.30365   3
   8   8  10 1.44664 5.37747   2
   8  -8 -12 5264.61 123.056   3
   8  -8  12 5554.91 124.511   1
   8  -8 -14 0.25729 2.88363   3
   8   8  14 1.56577 5.19099   2
  -8  -8  14 1.76861 4.12632   1
   8  -8 -16 3472.78 84.0632   3
   8   8  16 3452.74 98.3397   2
  -8  -8  16 3659.10 94.1743   1
   8  -8 -18-0.58955 5.20274   1
  -8  -8  18 5.73741 6.16227   1
   8   8  18-0.86646 5.82661   2
  -8  -8  20 1018.66 39.3824   1
   8   8  20 917.201 39.6060   2
   8  -8 -20 966.854 35.7540   1
   8  -8 -22-1.37267 5.38463   1
   8   8  22-5.67044 6.86451   2
  -8  -8  22 2.60005 5.98787   1
   8  -8 -24 5737.18 150.331   2
  -8  -8  24 5789.75 147.907   1
   8  -8 -26-0.78825 6.24693   1
   8  -8 -26-2.20720 8.56934   2
  -8  -8  26 1.03032 7.74633   1
   8  -8 -28 2179.47 74.9116   2
   8  -8 -28 2120.56 69.1745   1
   0  -9  -1-0.68437 2.76554   3
   0  -9   1 4.99975 10.1986   3
   0  -9  -1 2.41416 3.05853   2
   0  -9  -3 2.12260 2.20539   3
   0  -9  -3-1.74616 3.59535   2
   0   9  -5-2.62898 3.04793   3
   0  -9  -5 3.26935 3.47226   2
  -9   0  -5 1.00927 0.78410   1
   0  -9  -5 4.69075 2.81747   3
   0   9  -7 2.64975 2.65626   3
  -9   0  -7 0.52287 1.20422   1
   0  -9  -7-2.02486 3.63283   2
   0   9  -9 0.40144 3.30630   3
  -9   0  -9 1.77128 1.50090   1
   0  -9  -9-0.54955 3.53825   2
   0  -9 -11-0.59781 4.23752   2
   0   9 -11 3.77860 8.13228   3
  -9   0 -11-0.81929 1.93489   1
   0   9 -13 26.0163 15.6344   3
   0  -9 -13 0.64775 4.17071   2
   9   0  15 29.8585 6.35392   2
   0  -9 -15-2.86398 5.73247   2
   0  -9  17-0.59707 4.38811   1
   0  -9 -17 6.94159 5.60220   2
  -9   0 -17-0.61031 2.98159   1
   9   0  17 2.15099 4.58999   2
   0  -9 -19 7.27459 6.77953   2
   9   0  19 7.73566 5.50472   2
   0  -9  19 0.69222 4.96816   1
  -9   0 -19 2.27544 3.00513   1
   9   0  21-2.77399 5.20237   2
   0  -9 -21-0.86473 5.65114   2
  -9   0 -21 0.73011 3.47173   1
   0  -9  21-0.77188 5.99362   1
   0  -9 -23 0.92516 6.47539   2
  -9   0 -23-0.40932 3.67001   1
   0  -9  23-0.83111 6.17871   1
  -9   0 -25 2.31848 4.53085   1
   0  -9 -25 0.97288 7.31457   2
   0  -9  25 3.70362 6.96143   1
   0  -9 -27-1.01660 7.72780   2
   0  -9  27-4.02225 7.96933   1
   0  -9 -29 5.46032 7.54502   1
   0  -9 -29-2.11998 7.69920   2
   0  -9 -31 4.45735 8.91953   2
  -1  -9   0 1.54792 3.09753   2
  -1  -9   0 0.41801 3.37848   3
  -1  -9  -2 6340.67 140.494   3
   1  -9  -2 6266.35 142.304   3
   1  -9  -2 5968.27 144.270   2
  -9  -1   2 6075.52 135.943   1
  -1  -9  -2 6086.30 144.956   2
   1  -9  -4 2.97008 2.65610   3
  -1   9  -4 2.91249 2.58766   3
  -1  -9  -4 2.41905 2.37274   3
  -9  -1   4 1.96384 1.62503   1
   1  -9  -4 7.63479 3.63013   2
  -1  -9  -4 1.83347 3.32984   2
   1   9  -6 16438.4 370.733   3
  -1  -9  -6 17007.2 378.233   2
   1  -9  -6 16950.5 378.021   2
  -9  -1   6 16745.7 368.499   1
   1  -9  -6 17046.8 371.637   3
  -1   9  -6 16382.0 370.747   3
  -1   9  -8 273.640 13.7710   3
   1  -9  -8 297.299 16.0732   2
  -9  -1   8 294.857 11.7494   1
  -1  -9  -8 302.654 16.3415   2
   1  -9   8 322.817 11.7762   2
   1   9  -8 282.232 12.1839   3
  -1   9 -10 7950.12 198.560   3
  -1  -9 -10 8337.32 191.688   2
   1  -9 -10 8271.52 191.614   2
   1   9 -10 7631.11 185.201   3
   1   9 -12 142.495 15.6287   3
  -1  -9 -12 148.742 12.2033   2
   1  -9 -12 134.968 11.7157   2
   9  -1 -12 137.242 4.15290   3
  -9   1 -12 164.261 6.66152   1
   9   1  14 2175.27 59.8904   2
   1  -9 -14 2130.00 62.4691   2
  -1  -9 -14 2231.53 63.3340   2
   9   1  16 238.604 15.0332   2
  -1  -9  16 267.226 16.0396   1
   9  -1  16 231.766 14.0368   2
  -1  -9 -16 234.251 16.5569   2
   1  -9 -16 250.004 17.1379   2
  -9  -1 -16 227.441 11.0384   1
   1  -9  16 291.332 15.9214   1
  -1  -9  18 7214.54 170.858   1
  -9   1 -18 6498.79 159.940   1
  -9  -1 -18 7037.03 162.369   1
   1  -9 -18 6820.35 173.712   2
   9   1  18 7129.62 168.880   2
  -1  -9 -18 7143.79 175.045   2
   9  -1  18 6995.26 166.585   2
  -9  -1 -20 107.971 8.56560   1
   1  -9  20 118.432 11.8921   1
   1  -9 -20 114.152 12.9646   2
   9   1  20 92.9082 10.4910   2
   9  -1  20 108.545 10.0141   2
  -1  -9 -20 105.521 12.2471   2
  -1  -9  22 3611.70 99.5444   1
   9   1  22 3387.38 93.7684   2
   1  -9  22 3592.81 98.5021   1
   1  -9 -22 3496.12 101.652   2
  -1  -9 -22 3380.67 100.248   2
   1  -9 -24 6.66722 7.00049   2
   1  -9  24 3.36858 5.97004   1
  -1  -9 -24 6.56618 7.65411   2
  -1  -9  24 4.04466 5.58946   1
  -9  -1 -24 2.34726 4.33957   1
  -1  -9 -26 3780.89 108.344   2
  -9  -1 -26 3581.80 95.5966   1
   1  -9 -26 3717.77 108.210   2
   1  -9  26 4003.86 108.100   1
  -1  -9  26 4051.36 110.164   1
   1  -9 -28 29.6947 10.1145   2
  -1  -9 -28 50.0280 10.8596   2
   1  -9 -28 31.5503 9.16192   1
  -1  -9  28 34.1392 9.88942   1
  -9  -1 -28 34.2237 7.14873   1
  -1  -9 -30 2776.54 86.8924   2
  -1  -9 -30 2762.32 87.6477   1
   1  -9 -30 2693.02 86.5139   1
   1  -9 -30 2675.26 85.9105   2
   1  -9 -32 4.50408 9.52843   2
  -2  -9  -1 252.405 11.1934   3
  -2  -9   1 249.349 15.8888   3
  -2  -9  -1 234.894 13.1701   2
   2  -9  -1 237.200 18.6699   3
   2   9   1 244.558 13.1483   2
   2  -9  -1 246.625 12.7251   2
  -9   2   1 252.838 7.78529   3
  -2  -9  -3 175.385 11.3640   2
  -2  -9  -3 176.254 8.92081   3
  -2   9  -3 171.481 9.05944   3
   2  -9  -3 155.178 10.5170   2
   2   9   3 162.469 11.0531   2
  -2  -9   3 131.289 19.3613   3
   2  -9  -3 170.679 9.55711   3
  -2   9  -5 285.866 12.3393   3
  -2  -9  -5 293.801 15.7181   2
   2   9   5 287.517 15.5422   2
   2  -9  -5 298.886 15.4224   2
  -9  -2   5 316.461 11.1202   1
   2  -9  -5 302.253 12.4685   3
   2   9  -7 159.595 8.51974   3
   2  -9  -7 176.419 9.30536   3
   2   9  -7 182.697 9.31378   2
  -9  -2   7 165.998 8.29956   1
   2  -9  -7 169.626 11.7400   2
  -2  -9  -7 160.484 11.8219   2
   2  -9   7 167.921 8.33890   2
  -2   9  -7 156.989 9.53505   3
   2   9  -9 8.62167 2.82914   3
   2  -9   9 7.92879 2.80531   2
  -2  -9  -9 5.78031 4.53819   2
   2   9  -9 7.84245 2.92499   2
   2  -9  -9 8.27986 4.24483   2
  -2   9  -9 9.79534 6.37808   3
  -2  -9 -11 50.5630 7.56587   2
   2  -9 -11 64.4913 8.25015   2
  -2   9 -11 31.3802 12.9978   3
  -9  -2  11 54.8206 5.87014   1
   2   9 -11 52.1382 6.25087   3
   9  -2 -11 59.4286 4.79864   3
   9  -2 -13 197.172 6.50916   3
   9   2  13 201.764 13.8006   2
   2  -9 -13 203.811 14.3981   2
  -9  -2  13 216.540 11.6964   1
  -2  -9 -13 217.124 15.1660   2
   2   9 -13 254.933 19.5277   3
   9   2  15 115.945 10.9304   2
   2  -9  15 141.526 10.8998   1
   2  -9 -15 117.742 11.6488   2
  -2  -9 -15 119.600 11.8381   2
   9  -2  17 550.562 21.9096   2
  -2  -9 -17 536.297 26.3410   2
   2  -9 -17 527.914 26.1744   2
  -9  -2 -17 551.365 19.9901   1
  -2  -9  17 550.523 24.4960   1
   9   2  17 515.328 23.9588   2
   2  -9  17 583.380 23.7860   1
  -9  -2 -19 128.945 9.32834   1
   2  -9  19 153.630 13.1051   1
   2  -9 -19 131.866 13.4461   2
   9   2  19 133.067 12.3355   2
  -2  -9  19 120.263 12.1734   1
  -2  -9 -19 107.541 12.2390   2
   9  -2  19 140.838 10.5563   2
  -2  -9  21 34.1843 8.31234   1
   2  -9 -21 51.1867 9.73559   2
  -2  -9 -21 35.6312 8.76106   2
  -9  -2 -21 48.5287 6.77363   1
   2  -9  21 37.4332 7.87712   1
   9   2  21 48.8116 8.41527   2
  -2  -9 -23 109.977 13.7261   2
  -2  -9  23 100.803 12.4448   1
   2  -9 -23 115.343 13.7174   2
  -9  -2 -23 91.3026 9.36442   1
   9   2  23 107.191 11.2218   2
   2  -9  23 126.059 12.9154   1
   2  -9  25 0.87289 6.49009   1
  -2  -9  25 4.66419 6.36024   1
  -2  -9 -25 11.7899 7.78690   2
  -9  -2 -25 7.88891 5.85147   1
   2  -9 -25-1.01473 8.28006   2
   2  -9 -27 12.5168 8.90385   2
  -2  -9  27-1.04855 7.24521   1
  -9  -2 -27 5.41111 5.43389   1
  -2  -9 -27 8.22008 8.30507   2
   2  -9 -29 34.5516 10.8426   2
   2  -9 -29 26.5645 9.69603   1
  -9  -2 -29 28.8018 7.06668   1
   2  -9 -31 4.51698 8.85979   2
  -9  -2 -31 3.90795 6.06434   1
  -3  -9   0-1.74199 2.92870   3
   3  -9   0 2.65791 3.06887   2
   3   9   0 1.23454 2.91710   2
  -9   3   0 4.06005 2.72274   3
  -3   9  -2 20197.0 455.220   3
  -3  -9  -2 20005.0 454.711   3
  -9  -3   2 21243.8 449.074   3
   3  -9  -2 19738.0 459.018   2
   3   9   2 19831.3 459.743   2
   3   9  -2 19600.3 457.857   2
  -3  -9   2 20211.3 475.463   3
  -3   9  -4 12.4963 3.21138   3
   3   9   4 14.5088 4.61030   2
   3  -9  -4 15.3713 4.34812   2
   3  -9  -4 17.0695 3.66198   3
   3  -9  -6 1576.82 41.3136   3
   3  -9  -6 1530.66 46.4355   2
  -3  -9  -6 1579.69 47.6991   2
   3   9   6 1480.59 46.4309   2
  -3   9  -6 1463.56 41.6000   3
   9  -3  -6 1588.29 37.6223   1
  -3  -9  -8 136.121 11.1691   2
   3  -9  -8 138.941 10.8383   2
   3   9   8 140.085 11.2674   2
  -3   9  -8 119.540 11.6088   3
   9  -3  -8 143.843 6.72865   1
   3  -9   8 147.245 7.61607   2
   3   9  -8 146.467 8.42530   2
   3   9  -8 137.949 7.85080   3
   3  -9  -8 144.393 8.38580   3
  -3  -9 -10 8842.23 198.642   2
   3   9  10 8771.01 197.879   2
   3  -9 -10 8489.37 196.594   2
  -9  -3  10 8688.89 189.480   1
   3   9 -10 8971.47 187.021   2
   3  -9  10 8911.15 184.686   2
   3   9 -10 8421.46 186.553   3
   9  -3 -12 401.464 11.5755   3
   9  -3 -12 389.257 14.8409   1
  -3  -9 -12 418.609 21.5569   2
   9   3  12 409.246 20.3658   2
   3  -9 -12 401.155 20.7801   2
   3   9 -12 432.482 14.4079   2
   3  -9  12 431.943 12.3394   2
   3   9 -12 399.460 16.2969   3
  -9  -3  12 415.242 17.0663   1
   9   3  14 6757.61 163.147   2
  -3  -9 -14 6962.85 166.771   2
   3  -9 -14 6942.46 165.796   2
  -9  -3  14 6804.14 158.102   1
   3   9 -14 6275.93 163.777   3
   9  -3 -14 6572.30 154.268   1
   3   9 -16-1.16384 12.7153   3
  -9  -3  16 5.47413 4.36076   1
   9   3  16 11.0295 5.72909   2
   9  -3 -16 10.9068 3.69520   1
  -3  -9 -16 7.59151 6.07945   2
   3  -9 -16 11.7980 6.18767   2
  -3  -9  16 13.3416 5.61018   1
   3  -9  16 8.70347 4.63044   1
   3  -9 -18 2030.99 64.4571   2
  -3  -9  18 2179.17 63.6613   1
  -3  -9 -18 2166.41 66.4947   2
   9  -3 -18 1975.84 55.8018   1
   9   3  18 2092.55 62.6048   2
  -3  -9  20-5.30976 6.57911   1
   3  -9  20 1.95510 4.73360   1
   3  -9 -20 3.45264 5.88451   2
   9  -3 -20 1.84310 3.89895   1
  -3  -9 -20 1.73170 6.13747   2
   9   3  20-0.70253 5.83931   2
  -9  -3 -20 2.88967 4.07527   1
  -3  -9  22 6847.79 165.959   1
   9  -3 -22 6113.45 154.870   1
   3  -9  22 6482.13 160.635   1
   3  -9 -22 6510.73 166.750   2
  -3  -9 -22 6829.21 167.506   2
   9   3  22 6551.27 161.346   2
  -9  -3 -22 6361.99 154.918   1
   9   3  24 126.461 13.1123   2
   9  -3 -24 141.356 11.5795   1
   3  -9 -24 181.866 16.9846   2
   3  -9  24 155.862 14.2604   1
  -9  -3 -24 155.513 12.0898   1
  -3  -9  24 150.474 15.3458   1
  -9  -3 -26 2867.70 79.7135   1
   3  -9 -26 2880.56 89.0720   2
  -3  -9  26 3031.93 90.2303   1
   3  -9 -28 23.3452 9.18886   1
  -9  -3 -28 29.3824 7.95934   1
   3  -9 -28 26.5269 9.69153   2
  -3  -9  28 23.4211 9.45399   1
  -9  -3 -30 2002.76 60.4058   1
   3  -9 -30 1972.29 68.8329   2
  -3  -9 -30 1925.68 68.6254   1
   3  -9 -30 1813.81 66.4061   1
  -9  -3 -32 63.1210 10.0809   1
   3  -9 -32 74.8669 15.0185   2
  -9   4   1 310.642 10.4378   3
  -4  -9   1 328.494 14.9421   3
  -4  -9  -1 316.634 12.6696   3
   4   9  -1 288.949 14.8529   2
   4   9   1 296.889 15.3215   2
  -9  -4   1 324.500 9.71045   3
   4  -9  -3 41.2328 9.50605   3
  -4   9  -3 31.7058 4.29177   3
  -4  -9  -3 37.3007 4.42008   3
   4   9   3 21.1534 4.92467   2
   9  -4  -3 36.7571 2.43688   1
  -4  -9   3 18.0912 11.8775   3
   4   9  -3 33.2826 5.37138   2
   4  -9  -5 401.994 15.9824   3
   4   9   5 397.842 18.8996   2
   4   9  -5 366.912 16.1366   2
  -4   9  -5 366.297 14.7820   3
   9  -4  -5 425.360 12.4009   1
   4  -9  -7 133.258 7.80460   3
  -4   9  -7 133.156 10.0911   3
   4   9   7 122.742 10.5250   2
   9  -4  -7 118.783 6.22591   1
   4   9   9 187.392 13.2993   2
  -9  -4   9 172.626 9.67293   1
   4  -9  -9 175.112 9.21839   3
  -4   9  -9 154.793 19.0269   3
   4  -9   9 154.560 8.02698   2
   4   9  -9 161.745 8.40790   3
  -4   9 -11 207.419 26.2394   3
   9  -4 -11 269.001 10.3300   3
   4  -9 -11 279.147 16.5931   2
   4   9  11 265.025 16.5476   2
   9  -4 -11 243.117 11.2197   1
   9   4  11 234.183 15.3119   2
   4   9 -11 249.616 11.3338   2
  -9  -4  11 291.124 13.8278   1
   4   9 -11 256.308 11.0745   3
   4  -9  11 254.234 9.72268   2
  -9  -4  13 396.984 17.6262   1
   4  -9 -13 387.928 20.8288   2
   4   9  13 393.833 21.1969   2
   9   4  13 345.697 19.3221   2
   9  -4 -13 397.161 15.8554   1
   4   9 -13 364.309 14.7698   3
   9  -4 -13 395.803 11.8452   3
   4   9 -13 373.418 13.9277   2
   4  -9  15 5.69573 3.91128   1
   4   9 -15 1.95599 4.77956   3
   4  -9 -15 2.92903 4.85700   2
   9   4  15 10.1260 5.86196   2
  -9  -4  15 9.48382 5.01544   1
   9  -4 -15 8.54673 6.38317   1
   4  -9 -17 164.019 14.4205   2
   9  -4 -17 165.969 11.0567   1
   9   4  17 161.366 13.8287   2
  -9  -4  17 179.075 12.7245   1
  -4  -9  17 186.098 14.0736   1
   4   9 -17 134.580 15.4538   3
   4  -9  19 340.135 17.9017   1
   4  -9 -19 286.528 19.8363   2
   9   4  19 322.420 19.3805   2
  -9  -4  19 295.757 17.4093   1
  -4  -9  19 309.588 19.6822   1
   9  -4 -19 283.924 15.2404   1
  -9  -4 -21-2.78141 5.50626   1
   9  -4 -21-1.51213 4.30225   1
   4  -9  21 5.24376 5.39840   1
   4   9 -21-13.0097 15.8736   3
  -4  -9  21 2.56092 6.05091   1
   4  -9 -21 3.56157 6.07013   2
   9   4  21 0.76640 5.88867   2
   4  -9  23 9.75848 6.62801   1
  -9  -4 -23 7.37189 5.84627   1
   9  -4 -23 11.2220 4.95644   1
   9   4  23 11.6996 6.88662   2
   4  -9 -23 13.5630 8.27194   2
  -4  -9  23 7.32252 7.03626   1
   9   4  25 612.332 29.2311   2
   9  -4 -25 556.864 25.1901   1
   4  -9 -25 626.027 32.3004   2
  -9  -4 -25 586.761 25.2012   1
  -4  -9  25 645.279 32.2164   1
   9  -4 -27-4.06495 5.63121   1
  -4  -9  27 6.52892 7.51792   1
  -9  -4 -27-1.38336 6.00476   1
   4  -9 -27 4.32721 7.95055   2
   4  -9 -27 3.86913 7.74200   1
  -9  -4 -29 109.260 12.2864   1
   4  -9 -29 110.430 14.3583   1
   4  -9 -29 94.9850 14.2432   2
  -9  -4 -31 354.999 22.9012   1
   4  -9 -31 312.715 24.7111   2
  -5  -9   0 1.91531 2.62022   3
   9  -5   0 0.68772 0.83534   1
  -5  -9   2 8449.81 187.466   3
  -5  -9  -2 7042.22 170.860   3
  -5   9  -2 7244.29 171.808   3
   9  -5  -2 7687.63 166.346   1
   5   9   2 6958.66 177.142   2
   5   9  -2 7218.71 175.780   2
  -9  -5   2 7878.89 168.413   3
   5   9  -4 593.127 22.5703   2
   5   9   4 618.948 25.2242   2
   9  -5  -4 629.078 17.3414   1
   5  -9  -4 690.817 35.1034   3
  -5   9  -4 607.105 20.3117   3
   5   9  -6 7784.31 196.390   2
   5   9   6 8556.11 202.243   2
   9  -5  -6 8981.01 191.547   1
   5  -9  -6 9194.90 197.359   3
  -5   9  -6 7965.51 195.533   3
   5   9   8 148.175 12.0391   2
   9   5   8 160.631 12.4383   2
   5   9  -8 137.424 9.10154   2
   9  -5  -8 141.260 7.45878   1
   5  -9  -8 154.587 8.43136   3
  -5   9  -8 164.885 16.5952   3
   9   5  10 1750.82 55.1039   2
  -9  -5  10 1968.37 50.1091   1
   5   9  10 1662.30 54.8785   2
   9  -5 -10 1755.96 53.2336   3
   5  -9 -10 1856.99 47.2226   3
   5   9 -10 1849.44 46.2827   3
   5   9 -12 29.9734 3.91802   3
   9   5  12 23.7763 6.57359   2
   5   9  12 26.8025 6.20032   2
   9  -5 -12 29.5308 4.41279   1
  -9  -5  12 37.5249 5.94219   1
   9  -5 -12 36.1797 3.47414   3
   5   9 -14 9931.96 239.246   3
   9  -5 -14 10593.0 242.638   1
   5   9  14 10610.6 253.018   2
   9   5  14 10260.2 251.355   2
  -9  -5  14 11447.3 247.544   1
   5  -9  14 11872.5 245.905   1
  -9  -5  16 229.315 14.3822   1
   9  -5 -16 216.225 12.4454   1
   5  -9 -16 215.751 16.8752   2
   5   9  16 215.745 16.5259   2
  -5  -9  16 227.588 15.7356   1
   5   9 -16 208.057 11.4840   3
   9   5  16 191.866 15.2605   2
  -5  -9  18 7459.18 176.134   1
   9  -5 -18 7163.29 169.055   1
   5   9 -18 6662.92 171.818   3
   5  -9 -18 7040.02 178.782   2
   9   5  18 6837.87 176.296   2
  -9  -5  18 6943.76 172.189   1
  -9  -5  20-2.07178 5.19212   1
   5  -9  20-3.00050 5.42245   1
   5   9 -20-6.17628 11.1258   3
   5  -9 -20-1.77025 6.27406   2
   9   5  20 7.31171 6.24224   2
   9  -5 -20 6.38371 4.82366   1
  -5  -9  20 2.74722 6.40942   1
  -5  -9  22 2525.29 74.8933   1
   5  -9 -22 2271.34 73.8604   2
   9   5  22 2379.59 71.9051   2
  -9  -5  22 2390.98 70.9192   1
   5  -9  22 2500.73 69.7076   1
   9  -5 -22 2323.88 66.0976   1
   9  -5 -24 270.068 16.5692   1
   9   5  24 301.569 20.4047   2
   5  -9 -24 318.845 22.1014   2
  -5  -9  24 306.603 21.4045   1
  -9  -5 -24 310.429 18.4238   1
   9   5  26 1387.42 49.4135   2
   9  -5 -26 1291.64 44.0654   1
   5  -9 -26 1391.85 53.3069   2
   5  -9 -26 1344.34 49.8316   1
  -5  -9  26 1403.80 52.7905   1
  -9  -5 -26 1419.37 46.5602   1
   5  -9 -28 0.97444 6.90722   1
  -5  -9  28-1.15068 9.65089   1
   9  -5 -28-4.18796 9.60499   2
   5  -9 -28 3.35400 7.72416   2
  -9  -5 -28 0.76512 6.35959   1
   9  -5 -28 6.38764 5.84541   1
   9  -5 -30 1701.17 57.0605   1
  -9  -5 -30 1810.58 58.5627   1
   5  -9 -30 1836.14 65.9988   2
  -6  -9   1 33.2001 5.41026   3
  -6  -9  -1 53.3274 5.11545   3
  -9  -6   1 41.8785 3.65945   3
   6   9  -1 30.6566 5.70775   2
   6   9   1 34.2486 6.24291   2
  -6   9  -3 32.8127 4.55150   3
   6   9  -3 24.6120 5.35778   2
   6   9   3 21.9153 5.25658   2
  -9  -6   3 20.3788 10.2816   3
  -6  -9   3 6.32140 13.3022   3
  -9   6  -3 17.5443 4.81055   3
  -6   9  -5 3.72706 3.42848   3
   6   9  -5 0.43463 3.74178   2
   6  -9  -5-16.0039 13.0165   3
   9  -6   5 1.48415 1.30209   1
  -9   6  -5-3.00225 11.3277   3
   6   9   5 2.89170 3.99578   2
  -6   9  -7 103.141 11.2461   3
   6  -9  -7 79.2222 7.93523   3
   9   6   7 71.6259 8.86797   2
   6   9  -7 72.2930 7.18835   2
   6   9   7 74.9552 9.01042   2
   9  -6   7 75.6469 4.14239   1
   6  -9  -9 456.345 16.9102   3
   6   9  -9 448.382 17.9958   2
   6   9   9 439.546 22.3227   2
  -6   9  -9 430.995 31.5849   3
   9   6   9 437.732 22.2277   2
   6  -9 -11 5.79253 3.01061   3
   9  -6 -11 0.32493 3.00335   1
   6   9 -11-0.35746 3.25502   2
   6   9  11 1.40169 4.90557   2
   9   6  11 2.06294 4.49411   2
  -9  -6  11 5.25691 3.98902   1
   6   9 -13 322.332 14.2967   2
   6   9 -13 336.537 13.0703   3
  -9  -6  13 357.645 17.0363   1
   6  -9  13 377.367 16.1006   1
   6   9  13 294.358 19.4157   2
   9   6  13 306.304 19.4676   2
   9  -6 -13 351.184 15.3251   1
   6  -9 -13 346.674 14.1054   3
  -9  -6  15 9.14255 7.31887   1
   9   6  15 14.7678 6.63566   2
   9  -6 -15 2.45468 3.61302   1
   6   9  15 10.7259 6.07319   2
   6  -9  15 14.8605 7.58804   1
   6   9 -15 4.32035 3.09710   3
   6  -9  17 5.05776 4.57263   1
   6   9 -17 9.51874 3.61753   3
  -9  -6  17 3.68001 4.81420   1
   6   9  17 8.25456 5.99750   2
  -6  -9  17 8.21186 5.20399   1
   9  -6 -17 8.98770 4.34219   1
   9   6  17 1.59166 6.05131   2
   9  -6 -19 100.160 9.66011   1
   6  -9  19 107.647 10.1166   1
   6   9  19 101.889 12.4808   2
   6  -9 -19 106.482 13.2764   2
  -9  -6  19 88.1986 10.0709   1
   9   6  19 88.0008 11.7727   2
  -6  -9  19 104.756 11.9928   1
   6   9 -19 96.6796 8.40562   3
  -9  -6  21 11.0360 6.05995   1
   9  -6 -21 11.1063 5.44535   1
  -6  -9  21 11.3271 6.40652   1
   9   6  21 3.41341 6.55964   2
   6  -9 -21 3.80515 6.91226   2
   6  -9  21 11.8995 5.83380   1
   6   9 -21 7.66951 6.27574   3
  -9  -6  23 5.89375 6.11626   1
   9   6  23 21.2831 7.63480   2
   6  -9 -23-3.95442 8.29202   2
   9  -6 -23 3.49864 5.60134   1
  -6  -9  23 5.63836 6.98687   1
   6  -9 -23 1.63024 5.63234   1
   6  -9 -25 17.0482 8.36531   2
   9   6  25 8.40885 7.77229   2
  -6  -9  25 10.9599 8.36244   1
   9  -6 -25 15.9280 6.36095   1
   6  -9 -25 18.2558 8.09938   1
  -9  -6 -25 16.1106 7.79240   1
  -9  -6 -27-1.67188 7.19645   1
   6  -9 -27 1.81832 7.13271   1
   6  -9 -27-1.10805 8.04822   2
   9  -6 -27 2.15104 5.68237   1
  -6  -9  27 3.33467 7.78000   1
   9  -6 -29 27.1961 8.27386   1
  -9  -6 -29 23.7445 7.89033   1
   6  -9 -29 19.3733 8.83989   1
   6  -9 -29 47.3266 11.8012   2
   9  -6 -29 29.9933 10.6541   2
  -7  -9   0-1.57957 3.21893   3
  -9   7   0-2.88946 3.93880   3
   7   9   0-0.54495 3.86304   2
  -7  -9  -2 6235.23 147.104   3
  -7   9  -2 6454.45 148.044   3
   7   9   2 6063.11 154.826   2
   7   9  -2 6275.26 153.591   2
  -9   7  -2 6382.55 146.356   3
   7   9  -4 572.244 23.5971   2
   7   9   4 599.859 26.0315   2
   9   7   4 564.152 25.6703   2
  -7   9  -4 608.144 20.6069   3
   9   7   6 6620.05 167.985   2
   7   9   6 6677.10 168.832   2
  -9   7  -6 6455.78 179.040   3
  -7   9  -6 6861.97 161.931   3
   7   9  -6 6559.77 163.076   2
   7  -9  -8 705.428 28.4400   3
  -7   9  -8 729.971 35.1761   3
   7   9  -8 648.312 24.5650   2
   7   9   8 639.340 27.9777   2
   9   7   8 639.274 28.2539   2
   7   9 -10 3566.44 89.1294   2
   7   9  10 3660.33 97.2868   2
   9   7  10 3713.64 97.4233   2
   7  -9 -10 3709.41 86.4118   3
   9  -7 -10 3411.09 99.1864   3
   7  -9  12 336.838 14.2665   1
   7   9 -12 261.048 13.8907   2
   7   9  12 293.676 19.0740   2
   7  -9 -12 348.160 13.5558   3
   9   7  12 306.533 19.2484   2
  -9  -7  12 330.742 16.7059   1
   9  -7 -12 321.223 13.9447   3
   7  -9 -14 6126.83 145.272   3
   7   9 -14 6059.17 143.787   3
  -9  -7  14 6497.82 152.829   1
   7   9  14 5864.50 157.942   2
   9  -7 -14 6387.68 149.275   1
   9   7  14 5814.72 158.861   2
   7   9 -16 9.32887 3.12640   3
  -7  -9  16 3.34648 5.35999   1
   9  -7 -16 9.43728 4.82438   1
   7  -9 -16 9.80682 3.49659   3
   7   9  16 9.22272 6.30616   2
   7  -9  16 2.73065 4.11626   1
   9   7  16 9.93685 6.69486   2
  -9  -7  16 14.4305 6.10925   1
   7   9  18 3752.88 110.922   2
  -7  -9  18 4236.57 109.904   1
  -9  -7  18 4247.17 108.953   1
   9   7  18 3814.22 111.405   2
   7  -9  18 4410.35 104.057   1
   9  -7 -18 3933.36 102.527   1
   7  -9 -20 337.599 22.9277   2
   7   9  20 353.874 23.1943   2
   9   7  20 347.047 22.2810   2
  -7  -9  20 409.639 24.4452   1
   7  -9  20 352.411 18.7775   1
   9  -7 -20 353.091 18.7600   1
  -9  -7  20 357.193 21.0155   1
   9  -7 -22 1375.17 46.3604   1
   7  -9 -22 1478.13 54.4248   2
   9   7  22 1343.61 51.5257   2
   7  -9 -22 1455.25 49.8439   1
  -9  -7  22 1503.99 51.7158   1
  -7  -9  22 1564.82 53.6450   1
   7  -9 -24-0.83374 6.54103   1
   9  -7 -24 3.50467 6.18570   1
   9   7  24 0.96615 7.88316   2
   7  -9 -24-4.22504 8.61836   2
  -7  -9  24-3.70554 6.48396   1
  -9  -7  24 0.91457 7.39156   1
   9  -7 -26 3476.00 108.833   2
   7  -9 -26 3479.63 109.391   2
  -9  -7 -26 3830.43 105.010   1
  -7  -9  26 3916.84 112.015   1
   7  -9 -26 3337.60 102.207   1
  -9  -7 -28 14.3282 8.28429   1
   9  -7 -28 14.8386 9.32027   2
  -7  -9  28 19.8731 10.5692   1
   9  -7 -28 15.9406 7.42895   1
   7  -9 -28 14.8092 9.21383   2
   7  -9 -28 21.2402 8.72866   1
   8   9  -1 276.206 16.2970   2
   9   8   1 271.930 16.7916   2
  -9  -8   1 304.993 12.3923   3
  -9  -8  -1 306.107 11.7411   3
  -8  -9  -1 291.894 12.2482   3
  -9   8  -1 308.758 12.6685   3
  -8  -9   1 321.484 14.5314   3
   8   9   1 270.972 16.6368   2
  -9   8  -3 12.3363 3.34506   3
  -8   9  -3 19.3652 4.02091   3
  -8  -9  -3 17.3099 3.80095   3
   8   9   3 9.54318 5.15278   2
   8   9  -3 20.1668 5.60878   2
   9   8   3 19.3011 5.86758   2
   8   9  -5 257.066 14.9049   2
   9   8   5 246.101 16.4067   2
   8   9   5 272.857 16.9361   2
  -8   9  -5 266.390 12.3850   3
  -9   8  -5 247.683 12.8812   3
  -9   8  -7 461.215 27.8620   3
   8   9  -7 424.735 18.9954   2
   8   9   7 419.035 21.8775   2
  -8   9  -7 398.833 19.0332   3
   9   8   7 384.189 21.3104   2
   8   9   9 4.45581 5.33008   2
   9   8   9 4.40459 5.33267   2
   8   9  -9 5.78656 4.49005   2
  -8   9  -9 4.79229 11.0730   3
  -9   8  -9-4.08898 15.0453   3
   8  -9  -9-3.81329 9.90874   3
   8   9  11 1220.83 44.0604   2
   9   8  11 1195.75 43.7743   2
   9  -8 -11 1342.99 45.3678   3
   8  -9 -11 1263.05 36.4438   3
   9  -8 -13 2.59710 3.37439   3
   9   8  13-0.80707 5.42737   2
   8  -9 -13 3.23721 3.38003   3
  -9  -8  13 2.85760 4.61919   1
   8   9  13-0.81632 5.25587   2
  -9  -8  15-1.23313 4.42478   1
   8   9  15-2.58176 6.32481   2
   9   8  15 2.54894 6.02264   2
   9  -8 -15-0.49283 4.05901   1
  -8  -9  15-0.66582 4.66023   1
   8  -9 -15 6.59297 3.33881   3
   9  -8 -17-2.17236 5.09255   1
   8  -9 -17 3.94352 3.15286   3
  -9  -8  17-4.43430 5.55642   1
   8   9  17-1.79676 5.78405   2
  -8  -9  17-0.70203 5.21915   1
   9   8  17-1.79662 6.28745   2
   8  -9 -19 290.608 13.3232   3
  -9  -8  19 315.664 19.7369   1
   8   9  19 313.598 21.6220   2
   9   8  19 310.942 21.2416   2
  -8  -9  19 356.280 22.6948   1
   9  -8 -19 292.273 17.2063   1
   8  -9 -21 26.2180 7.20866   1
  -8  -9  21 31.1598 8.42227   1
   8   9  21 22.5825 8.81739   2
   9   8  21 17.1461 8.28450   2
   9  -8 -21 16.8953 6.25471   1
  -9  -8  21 27.0960 8.23367   1
   8  -9 -23 6.94408 6.17855   1
   8  -9 -23 8.76062 7.56823   2
   9   8  23 17.2092 8.79041   2
  -9  -8  23 6.36124 7.34703   1
  -8  -9  23 7.64824 7.34831   1
   9  -8 -23 9.76192 6.30354   1
   9  -8 -25 187.916 18.8548   2
   8  -9 -25 171.824 18.1591   2
  -9  -8  25 196.958 18.1581   1
  -8  -9  25 179.381 17.7299   1
   8  -9 -25 162.506 14.8526   1
   9  -8 -25 184.312 15.2532   1
   9  -8 -27 17.5232 9.97486   2
   8  -9 -27 10.7137 9.62455   2
   9  -8 -27 13.4232 7.70102   1
   8  -9 -27 7.80159 6.73621   1
  -8  -9  27 15.6829 8.88163   1
   9   9   0-0.62975 4.78725   2
  -9  -9   0 4.03513 3.28926   3
  -9  -9  -2 1587.87 41.3690   3
  -9   9  -2 1629.11 42.7321   3
   9   9  -2 1436.06 48.7000   2
   9   9   2 1477.35 49.9658   2
  -9   9  -4 0.59197 2.94851   3
   9   9   4-0.69353 4.66374   2
   9   9  -4 1.17131 4.09910   2
  -9   9  -6 4480.35 105.380   3
   9   9  -6 4249.20 109.999   2
   9   9   6 4263.03 114.342   2
   9   9   8-3.05412 5.27512   2
  -9   9  -8 8.37461 8.31453   3
  -9   9 -10 12858.0 329.676   3
   9  -9 -10 11955.0 321.304   3
  -9   9 -12-12.7240 16.6270   3
   9   9  12-1.67187 6.07232   2
   9  -9 -12-5.30440 8.03858   3
   9   9  14 2726.72 82.0491   2
   9  -9 -14 2602.55 68.7750   3
  -9  -9  16-0.69362 5.03806   1
   9   9  16 2.78659 6.33239   2
   9   9  18 1314.66 50.9696   2
   9  -9 -18 1382.40 45.1094   1
  -9  -9  18 1421.61 49.0829   1
   9  -9 -20-0.67259 5.53951   1
   9   9  20-2.95652 6.98568   2
  -9  -9  20-1.72797 6.20040   1
  -9  -9  22 4317.25 114.142   1
   9   9  22 4105.14 115.887   2
  -9  -9  24-4.90592 7.69812   1
   9  -9 -24-4.58371 8.22400   2
   9  -9 -24-1.52299 6.03535   1
   9  -9 -26 1720.24 57.5514   1
   9  -9 -26 1714.24 64.6421   2
  -9  -9  26 1823.12 64.1546   1
   0 -10   0 7788.73 189.263   3
   0 -10   0 7178.88 171.954   2
   0 -10   2 0.77978 3.32794   2
   0 -10  -2 0.92480 3.23646   2
   0 -10  -2 0.68619 2.77295   3
   0 -10  -4 10700.3 243.107   3
   0 -10  -4 10943.1 249.848   2
   0 -10  -6 787.609 24.7277   3
   0  10  -6 759.847 24.3314   3
   0 -10  -6 806.138 29.7740   2
 -10   0  -8 3213.06 70.4572   1
   0 -10  -8 3041.81 83.6294   2
   0  10 -10 55.6595 6.60338   3
   0 -10 -10 64.1096 8.58599   2
   0  10 -12 7714.93 209.001   3
   0 -10 -12 8441.44 212.467   2
   0 -10 -14 10.5163 5.58632   2
   0  10 -14-4.79733 10.9211   3
  10   0  16 6156.52 141.976   2
   0 -10 -16 6218.03 147.621   2
  10   0  18 329.155 18.1729   2
   0 -10  18 373.962 20.1649   1
   0 -10 -18 342.109 21.2991   2
  10   0  20 3364.02 91.2107   2
   0 -10 -20 3275.28 97.3161   2
   0 -10 -22 63.4874 11.2899   2
   0 -10  22 64.5327 10.1637   1
   0 -10  24 1450.73 52.5014   1
   0 -10 -24 1374.37 53.4597   2
   0 -10 -26 146.354 16.4982   2
   0 -10  26 156.628 16.3736   1
   0 -10 -28 5827.38 159.962   2
   0 -10  28 6222.99 161.602   1
   0 -10 -30 1.17581 9.31836   2
  -1 -10   1 3.32563 3.55170   2
  -1 -10  -1 13.8401 4.44947   3
 -10   1   1 10.3674 1.48948   3
   1 -10   1 0.78671 3.12128   2
  -1 -10  -1 7.25188 4.12982   2
 -10  -1   1 10.7967 2.77454   1
   1 -10  -1 0.43923 3.19412   2
   1 -10   1-7.37593 13.8337   3
   1 -10  -1 3.04544 6.33024   3
  -1 -10   1-3.88720 12.7441   3
   1 -10  -3 8.63371 3.20357   3
  -1 -10  -3 6.51876 2.74090   3
  -1 -10   3 8.09778 3.89128   2
 -10  -1   3 3.06775 1.72294   1
   1 -10  -3 8.07988 4.12776   2
  -1 -10  -3 3.97425 3.85916   2
   1 -10  -5 527.250 18.3047   3
  -1  10  -5 472.055 17.5225   3
  -1 -10  -5 534.630 22.6119   2
   1 -10  -5 475.529 21.4382   2
  -1 -10  -5 486.577 17.8567   3
 -10  -1   5 498.487 15.4539   1
  -1  10  -7 15.2912 3.43924   3
  -1 -10  -7 9.71306 4.44750   2
   1  10  -7 11.0890 3.52116   3
   1 -10  -7 15.5315 3.38979   3
   1 -10  -7 19.1554 5.10035   2
 -10  -1   7 15.7513 3.11709   1
   1  10  -9 348.995 14.3775   3
   1 -10  -9 383.200 19.6529   2
  -1 -10  -9 412.553 20.2989   2
  -1  10  -9 354.082 15.1751   3
   1 -10 -11 151.386 12.4672   2
 -10  -1 -11 149.346 7.08809   1
  -1  10 -11 157.891 13.0620   3
  -1 -10 -11 143.228 12.5940   2
   1  10 -11 125.934 8.80178   3
  -1 -10 -13 78.1743 9.68631   2
   1  10 -13 87.4639 10.4354   3
   1 -10 -13 91.3647 10.3644   2
  -1  10 -13 56.4470 14.1630   3
   1 -10 -15 884.929 35.6931   2
   1  10 -15 800.361 39.9180   3
  -1 -10 -15 930.167 36.3893   2
  10   1  15 902.444 33.3430   2
  -1 -10 -17-3.32180 6.24359   2
 -10  -1 -17 1.82804 3.25739   1
  10   1  17-0.63479 5.27623   2
  10  -1  17-0.57551 4.91223   2
   1 -10  17 2.51939 4.73541   1
  -1 -10  17-0.68375 5.02509   1
   1  10 -17-9.18517 15.4416   3
   1 -10 -17-0.80733 5.79374   2
  -1 -10  19 226.104 16.3177   1
  10   1  19 217.772 15.1937   2
 -10  -1 -19 213.342 11.6237   1
   1 -10 -19 227.721 18.1857   2
  -1 -10 -19 206.652 17.1225   2
  10  -1  19 204.638 14.0175   2
   1 -10  19 263.897 17.0770   1
   1 -10 -21 4.64158 6.66532   2
 -10  -1 -21 13.2616 4.71861   1
  -1 -10 -21 12.0752 7.36424   2
   1 -10  21 7.98531 6.33189   1
  -1 -10  21 13.8093 7.22568   1
  10   1  21 5.43425 5.94982   2
   1 -10 -23 12.8527 7.35591   2
  -1 -10 -23 13.7080 8.21732   2
   1 -10  23 22.3866 8.02124   1
  -1 -10  23 8.03534 6.41385   1
   1 -10  25 602.514 30.4507   1
  -1 -10  25 569.880 29.3644   1
  -1 -10 -25 616.444 32.3592   2
   1 -10 -25 566.817 31.4269   2
  -1 -10  27 8.76251 7.96366   1
   1 -10 -27 25.4988 9.71100   2
  -1 -10 -27 12.1734 9.20535   2
   1 -10  27 23.4672 9.77682   1
  -1 -10 -29 133.309 17.4654   2
   1 -10 -29 134.865 16.2546   1
  -1 -10  29 177.347 18.4573   1
   1 -10 -29 138.968 17.2731   2
   1 -10 -31 157.261 18.5426   2
   2  10   0 19341.4 439.594   2
   2 -10   0 19074.9 438.164   2
  -2 -10   0 20057.6 441.508   3
  -2 -10   0 19394.2 439.916   2
   2  10   2 19.8795 4.96769   2
   2  10  -2 17.1203 4.72108   2
  -2 -10  -2 26.8362 5.32903   2
   2 -10  -2 18.5183 4.76630   2
   2 -10   2 18.8041 4.38421   2
  -2 -10  -2 20.7821 3.76608   3
   2 -10  -2 10.9953 6.02936   3
  -2 -10  -4 5721.66 140.395   2
  -2  10  -4 5632.60 134.072   3
   2  10  -4 5572.61 136.098   2
 -10  -2   4 5948.66 130.443   1
   2 -10  -4 5571.20 138.699   2
   2 -10  -4 5877.02 135.132   3
  -2 -10  -4 5766.76 134.036   3
  -2  10  -6 472.123 17.4580   3
   2 -10  -6 478.253 17.6846   3
  -2 -10  -6 488.371 22.2834   2
 -10  -2   6 512.830 16.3038   1
   2 -10  -6 485.837 21.4597   2
   2 -10  -8 7001.69 160.178   3
   2  10  -8 6865.92 159.319   3
   2 -10  -8 7038.14 167.463   2
  -2  10  -8 6668.18 160.090   3
   2 -10  10 396.109 13.2592   2
  -2  10 -10 340.027 18.7879   3
   2 -10 -10 350.333 19.2095   2
 -10  -2  10 356.767 14.8912   1
  -2 -10 -10 370.822 19.9397   2
   2  10 -10 330.915 14.0591   3
  -2 -10 -12 3046.86 83.7835   2
   2 -10 -12 3072.99 84.0129   2
 -10  -2  12 3170.91 75.5971   1
  -2  10 -12 2911.24 95.0660   3
   2  10 -12 2791.60 73.7627   3
  -2 -10 -14 22.4728 6.41791   2
  10   2  14 30.9496 7.10222   2
   2 -10 -14 28.1511 7.25948   2
  -2  10 -14 10.6831 13.2608   3
   2  10 -14 25.9377 6.51071   3
  10   2  16 4232.09 108.326   2
   2  10 -16 4188.50 117.307   3
   2 -10 -16 4291.91 112.473   2
  -2 -10 -16 4175.24 112.016   2
 -10  -2 -16 4444.92 99.9568   1
  10   2  18 25.6365 7.05717   2
  -2 -10 -18 31.4765 8.33332   2
 -10  -2 -18 25.8606 4.94970   1
  10  -2  18 26.7576 6.26976   2
  -2 -10  18 31.6027 7.17959   1
   2 -10  18 30.3046 7.06861   1
   2 -10 -18 30.3843 7.82308   2
   2  10 -18 7.30203 14.1874   3
  -2 -10 -20 5580.67 144.207   2
  -2 -10  20 6105.64 144.154   1
   2 -10  20 6206.87 142.617   1
   2 -10 -20 5289.45 143.586   2
  10   2  20 5638.15 139.465   2
 -10  -2 -20 5491.85 130.674   1
 -10  -2 -22 34.4621 6.05937   1
  -2 -10  22 29.8034 8.73500   1
  -2 -10 -22 45.1056 9.60581   2
  10   2  22 34.1310 7.92152   2
   2 -10  22 30.4903 8.36845   1
   2 -10 -22 42.0562 9.30333   2
  -2 -10 -24 3106.63 96.0643   2
  -2 -10  24 3316.13 96.0915   1
 -10  -2 -24 3315.12 85.8254   1
   2 -10  24 3208.98 92.7702   1
   2 -10 -24 3133.20 96.5916   2
   2 -10  26 5.74527 7.11952   1
   2 -10 -26 1.07777 7.64034   2
  -2 -10  26 7.17628 7.44710   1
  -2 -10 -26 6.48932 8.57200   2
  -2 -10  28 2157.97 73.6551   1
   2 -10 -28 2104.25 72.8170   2
   2 -10 -30 3.54818 10.3532   2
   3 -10   1 839.553 28.9511   2
 -10   3   1 905.089 23.1227   3
 -10   3  -1 968.983 30.8117   3
 -10  -3   1 945.817 22.1846   3
   3 -10  -1 874.248 30.0259   2
   3  10   1 868.311 30.6589   2
   3  10  -1 916.823 30.6022   2
  -3 -10   1 956.987 37.3018   3
  -3 -10  -1 927.797 28.0792   3
  -3 -10  -3 310.842 13.2426   3
  -3  10  -3 296.934 13.2554   3
   3 -10  -3 303.905 15.7433   2
   3  10   3 294.507 15.9199   2
   3 -10   3 319.828 14.2181   2
   3  10  -3 315.761 14.8957   2
   3 -10  -3 326.877 19.3127   3
   3  10   5 299.569 16.6003   2
   3 -10  -5 292.773 15.9315   2
   3  10  -5 306.359 14.3327   2
   3 -10  -5 286.900 13.3950   3
  -3 -10  -5 304.507 17.1196   2
  -3  10  -5 318.743 13.4118   3
  -3  10  -7 16.8011 3.84691   3
   3 -10  -7 23.0995 3.92805   3
   3  10   7 10.7412 4.74098   2
  -3 -10  -7 12.3262 5.13360   2
   3 -10  -7 10.1371 4.47569   2
   3  10  -9 356.856 14.3531   3
   3 -10  -9 360.916 14.9414   3
   3  10   9 378.685 20.0589   2
 -10  -3   9 388.212 15.3177   1
   3 -10  -9 349.366 18.8059   2
  -3  10  -9 340.603 17.8737   3
  -3 -10  -9 400.828 20.6892   2
   3  10 -11 60.8017 5.47555   2
   3 -10 -11 59.2151 8.26019   2
 -10  -3  11 53.8621 6.10638   1
  -3 -10 -11 50.3523 8.34838   2
   3 -10  11 59.3824 4.57119   2
  -3  10 -11 41.9197 10.5738   3
   3  10 -11 55.2123 5.39227   3
   3  10 -13 3.50220 3.36642   3
 -10  -3  13-1.22713 3.94372   1
  10  -3 -13 1.43812 2.79179   1
  -3 -10 -13 5.22601 5.08970   2
  10   3  13 1.33203 4.77965   2
   3 -10 -13-2.13529 4.85240   2
  -3  10 -13-6.13788 14.0770   3
  10   3  15 76.5427 9.69457   2
  -3 -10 -15 85.8351 10.8036   2
  10  -3 -15 94.5826 7.23483   1
   3 -10  15 82.0935 8.70800   1
   3 -10 -15 82.9951 10.4301   2
 -10  -3  15 75.6731 8.10104   1
  -3 -10  17 267.936 17.4685   1
   3 -10  17 261.966 15.6194   1
  -3 -10 -17 271.089 18.8883   2
  10  -3 -17 243.561 12.6136   1
  10   3  17 244.245 16.8447   2
   3 -10 -17 214.327 16.9174   2
   3  10 -17 211.549 17.0234   3
  -3 -10  19 109.772 11.9565   1
  -3 -10 -19 88.4442 12.4128   2
   3 -10 -19 91.9331 12.0758   2
   3 -10  19 142.912 13.0763   1
 -10  -3 -19 123.377 9.57605   1
  10   3  19 106.302 11.9112   2
   3  10 -19 97.7123 17.4745   3
  -3 -10  21 4.94663 6.74603   1
   3 -10  21 8.74854 5.72132   1
   3  10 -21-12.8703 18.9114   3
 -10  -3 -21 7.06958 4.54608   1
  10   3  21 4.62717 6.41156   2
  -3 -10 -21 5.73415 7.10629   2
   3 -10 -21 13.2612 6.88148   2
 -10  -3 -23 275.825 15.4633   1
  -3 -10  23 273.115 20.4777   1
   3 -10 -23 267.098 21.1265   2
  10   3  23 248.113 18.3631   2
   3 -10  23 289.438 18.9295   1
   3 -10  25 66.1132 11.2041   1
  -3 -10  25 79.9589 12.5121   1
 -10  -3 -25 77.4187 9.50046   1
   3 -10 -25 73.7868 12.4233   2
  -3 -10  27 89.2432 13.6310   1
   3 -10 -27 81.6311 13.9905   2
   3 -10 -29 68.1403 12.9360   1
   3 -10 -29 78.4097 13.7026   2
  -3 -10  29 79.9770 13.7205   1
   4 -10   0 8249.58 203.491   2
   4  10   0 8402.38 205.005   2
 -10   4   0 8918.85 195.407   3
  -4 -10  -2 96.4811 6.81712   3
  -4 -10   2 87.9232 16.2044   3
   4 -10  -2 83.7369 8.10422   2
   4  10   2 87.4266 8.52394   2
   4  10  -2 78.9308 8.03479   2
   4 -10   2 82.3680 7.60125   2
 -10  -4   2 93.9521 5.51015   3
  -4  10  -4 5325.94 123.620   3
  -4 -10  -4 5230.60 123.322   3
   4 -10  -4 5260.90 129.297   2
   4 -10   4 5218.97 124.634   2
   4  10   4 5210.74 130.178   2
   4  10  -4 5116.87 126.571   2
   4 -10  -4 5714.41 137.522   3
   4 -10  -6 330.912 17.8486   2
   4  10   6 331.181 18.2125   2
   4  10  -6 337.639 15.3951   2
  10  -4  -6 366.135 11.0693   1
   4 -10  -6 320.847 14.6172   3
  -4  10  -6 319.774 13.8796   3
   4 -10  -8 6939.04 160.871   3
   4  10   8 6942.76 169.599   2
  10  -4  -8 7252.42 157.125   1
   4 -10  -8 6988.60 169.653   2
 -10  -4   8 6950.98 160.739   1
   4  10  -8 6705.45 162.097   2
  -4  10  -8 6834.09 163.800   3
   4 -10 -10 582.726 20.5434   3
   4  10 -10 587.991 19.9000   3
   4 -10 -10 602.573 26.6057   2
   4  10  10 577.507 26.6558   2
   4 -10  10 613.247 19.1258   2
  -4  10 -10 557.889 28.2556   3
   4  10 -12 5148.46 123.085   3
  10  -4 -12 5326.19 123.013   1
  10   4  12 5380.82 134.706   2
 -10  -4  12 5741.21 128.197   1
   4  10  12 5470.94 136.546   2
   4 -10 -12 5284.61 135.169   2
   4  10 -14 107.608 7.62564   3
  10   4  14 110.254 11.4127   2
  10  -4 -14 105.633 7.66832   1
   4 -10 -14 112.464 11.6930   2
 -10  -4  14 113.666 9.48897   1
   4  10 -16 3926.38 101.059   3
  10  -4 -16 4035.85 100.978   1
   4 -10  16 4642.89 107.450   1
   4 -10 -16 4163.36 113.138   2
 -10  -4  16 4404.93 106.545   1
  10   4  16 4164.09 111.515   2
  10   4  18 5.40368 6.05812   2
  10  -4 -18 8.85041 3.92646   1
   4 -10 -18 0.87033 5.93523   2
  -4 -10  18 13.5160 5.58438   1
   4 -10  18 14.3633 8.75828   1
 -10  -4  18 3.57215 4.57695   1
   4  10 -18 5.70753 5.39213   3
   4 -10  20 4682.84 112.927   1
   4 -10 -20 4032.91 116.811   2
   4  10 -20 3960.92 115.560   3
 -10  -4 -20 4436.61 107.737   1
  10   4  20 4300.07 114.605   2
  10  -4 -20 4006.10 105.220   1
  -4 -10  20 4518.58 117.644   1
 -10  -4 -22 20.2304 6.05017   1
  10  -4 -22 18.0571 5.40027   1
   4 -10  22 9.48534 5.58994   1
  -4 -10  22 14.2557 7.76159   1
   4 -10 -22 17.0696 8.79561   2
  10   4  22 17.5215 7.42974   2
   4  10 -22 3.92707 13.0442   3
  -4 -10  24 3670.54 105.054   1
  10  -4 -24 3497.20 92.9496   1
  10   4  24 3593.41 100.025   2
   4 -10 -24 3640.01 105.245   2
   4 -10  24 3876.12 101.124   1
 -10  -4 -24 3639.56 93.5753   1
   4  10 -26-15.8877 19.3852   3
  -4 -10  26 2.14353 7.00414   1
   4 -10 -26-1.11663 9.02455   2
 -10  -4 -26 0.64388 6.03764   1
   4 -10 -28 1293.38 50.3466   1
   4 -10 -28 1303.14 51.9877   2
  -4 -10  28 1297.62 52.7182   1
   4 -10 -30 45.8315 12.9332   2
  -5 -10   1 32.1168 6.83035   3
  -5 -10  -1 40.8899 4.67912   3
   5  10  -1 22.9750 5.41549   2
   5  10   1 23.6859 5.38849   2
 -10  -5   1 34.8012 3.01691   3
   5 -10  -3 350.786 30.5149   3
  -5 -10  -3 488.019 17.7256   3
  -5  10  -3 486.092 18.2137   3
   5  10   3 497.993 22.4611   2
   5  10  -3 501.517 20.7762   2
  10  -5  -3 520.570 13.2434   1
  -5 -10   3 391.190 32.0108   3
  -5  10  -5 187.557 10.3830   3
  10  -5  -5 218.579 7.90986   1
   5  10   5 185.617 13.5948   2
   5  10  -5 168.909 11.4151   2
   5 -10  -5 201.816 17.5302   3
   5 -10  -7 11.7308 4.20410   3
  -5  10  -7 7.13893 3.81689   3
  10  -5  -7 0.37349 2.21610   1
   5  10   7 6.17488 4.74502   2
   5  10  -7 0.40837 3.69062   2
  10   5   9 169.149 13.4255   2
   5  10   9 154.712 13.0162   2
  -5  10  -9 151.291 12.5455   3
   5  10  -9 177.315 10.5685   2
 -10  -5   9 181.585 10.2965   1
   5 -10  -9 159.788 9.41409   3
 -10  -5  11 1017.61 31.2977   1
   5  10 -11 964.906 28.3351   3
   5 -10 -11 944.295 28.8883   3
  10   5  11 885.141 35.6235   2
   5 -10 -11 959.687 36.7099   2
  10  -5 -11 1013.68 28.4867   1
   5  10  11 928.337 36.3083   2
   5  10 -11 908.396 29.0899   2
  -5  10 -11 825.474 44.0048   3
   5 -10 -13 62.1758 6.25355   3
   5 -10 -13 59.9880 9.11623   2
  10  -5 -13 62.8262 6.38559   1
   5  10  13 60.2595 9.15651   2
 -10  -5  13 78.9367 8.15458   1
  -5  10 -13 53.0081 19.6894   3
   5  10 -13 64.7074 5.97817   3
  10   5  13 70.9643 9.70013   2
 -10  -5  15 212.793 13.7298   1
   5  10  15 209.939 16.6404   2
   5 -10 -15 191.740 15.8133   2
   5 -10  15 227.237 13.5724   1
  10   5  15 208.492 15.9763   2
   5  10 -15 187.669 9.98965   3
   5  10 -17 12.6905 4.14988   3
  10  -5 -17 9.06262 4.71645   1
 -10  -5  17 16.1416 5.74829   1
   5 -10 -17 4.25930 5.89083   2
  -5 -10  17 17.1644 7.00245   1
   5 -10  17 19.7460 8.56518   1
  10   5  17 8.00474 6.53622   2
   5  10 -19 34.6149 6.08523   3
 -10  -5  19 37.2022 7.74324   1
  10  -5 -19 48.9223 6.74981   1
   5 -10 -19 33.3941 8.61748   2
  -5 -10  19 39.7256 8.20786   1
  10   5  19 40.9399 9.26386   2
   5 -10  19 47.0209 8.07425   1
   5  10 -21 6.51078 6.29542   3
  -5 -10  21 4.47271 10.5693   1
   5 -10  21 8.72459 5.22926   1
   5 -10 -21 6.85663 7.28391   2
  10   5  21 14.9909 7.59312   2
 -10  -5  21 6.62438 6.39200   1
  10  -5 -21 6.14605 4.37472   1
  -5 -10  23 85.9768 12.6695   1
 -10  -5 -23 72.1175 9.56346   1
  10  -5 -23 90.4053 9.65348   1
  10   5  23 75.7531 11.9633   2
   5 -10 -23 85.7095 13.1231   2
   5 -10  23 96.2018 11.9096   1
   5  10 -23 100.712 13.5490   3
 -10  -5 -25 61.2863 9.48921   1
  10   5  25 66.2513 11.4550   2
  -5 -10  25 79.4342 12.6874   1
   5 -10 -25 69.7671 12.6102   2
  10  -5 -25 58.5280 8.62328   1
   5  10 -25 48.1814 14.4404   3
   5 -10 -27 3.98979 7.58337   1
  10  -5 -27 10.2298 6.25810   1
  -5 -10  27 9.31843 8.46166   1
   5 -10 -27 6.90922 9.39684   2
 -10  -5 -27 3.48953 6.30786   1
   5 -10 -29 81.8399 14.3219   2
 -10  -6   0 134.564 6.56971   3
   6  10   0 142.012 11.3316   2
  -6 -10   0 155.109 9.48315   3
  10  -6  -2 163.874 5.96011   1
   6  10   2 148.568 11.7956   2
   6  10  -2 140.191 10.9989   2
  -6  10  -2 138.323 9.28519   3
  -6 -10   2 161.018 19.2424   3
 -10  -6   2 167.267 10.7392   3
 -10   6  -2 148.617 7.86130   3
  -6 -10  -2 157.790 9.04690   3
  -6  10  -4 10266.1 232.970   3
  -6 -10  -4 10142.3 232.242   3
   6  10   4 9886.11 240.933   2
  10  -6  -4 10931.8 227.953   1
   6  10  -4 9796.92 236.968   2
 -10   6  -4 11123.0 242.402   3
   6  10   6 295.739 17.4599   2
  10  -6  -6 307.249 10.9879   1
   6  10  -6 289.358 14.9166   2
   6 -10  -6 266.739 22.6164   3
  -6  10  -6 296.536 13.4220   3
  10   6   8 8151.35 205.179   2
   6  10   8 8824.83 205.705   2
   6  10  -8 8433.59 197.559   2
   6 -10  -8 8831.43 198.682   3
  -6  10  -8 8364.46 198.654   3
   6 -10 -10 21.8388 4.11445   3
   6  10 -10 25.1258 4.99904   2
  10   6  10 18.7027 6.15742   2
  10  -6 -10 18.7790 3.64968   1
 -10  -6  10 27.8346 5.09001   1
   6  10  10 19.0423 6.08924   2
  -6  10 -10 13.9160 8.83500   3
   6 -10 -12 4549.59 105.834   3
  10   6  12 4415.71 117.528   2
 -10  -6  12 4516.03 109.816   1
   6  10  12 4414.14 117.780   2
  10  -6 -12 4600.57 106.146   1
   6  10 -12 4292.27 106.814   2
   6  10 -14 437.938 16.1879   3
   6 -10 -14 432.564 17.0885   3
   6  10  14 464.506 24.8183   2
   6 -10  14 531.130 20.4783   1
 -10  -6  14 544.238 23.3799   1
  10   6  14 423.153 23.7096   2
  10  -6 -14 458.062 18.3183   1
  10  -6 -16 4484.93 109.681   1
 -10  -6  16 4590.25 114.878   1
   6 -10 -16 4345.13 120.651   2
   6  10 -16 4049.89 104.997   3
   6  10  16 4158.95 119.732   2
  10   6  16 4241.86 119.645   2
   6 -10  18 33.8946 6.98199   1
   6  10 -18 20.3849 4.06202   3
   6  10  18 20.1203 8.34186   2
  10  -6 -18 18.6050 5.39917   1
  -6 -10  18 31.5951 7.44608   1
   6 -10 -18 26.5681 8.41910   2
 -10  -6  18 19.8975 6.33180   1
  10   6  18 20.7752 7.40515   2
   6 -10  20 1559.88 48.9353   1
  -6 -10  20 1648.65 55.7058   1
   6  10 -20 1349.58 41.4661   3
   6 -10 -20 1515.53 55.4234   2
  10   6  20 1449.64 54.0759   2
 -10  -6  20 1544.15 51.5438   1
   6 -10  22 2.79483 5.86014   1
 -10  -6  22-4.82502 6.49931   1
  -6 -10  22-3.86343 6.31205   1
  10  -6 -22-1.18375 5.09536   1
   6 -10 -22 1.04197 7.00684   2
  10   6  22 1.83766 6.67387   2
  -6 -10  24 4868.81 129.633   1
  10  -6 -24 4350.65 117.002   1
  10   6  24 4564.36 126.120   2
   6 -10 -24 4421.65 128.694   2
   6 -10 -24 4814.94 125.629   1
 -10  -6 -24 4906.61 121.769   1
   6 -10 -26 43.5286 9.82739   1
 -10  -6 -26 43.7030 9.26770   1
  10   6  26 52.6781 11.2936   2
  -6 -10  26 45.7851 10.9722   1
   6 -10 -26 43.9843 11.9305   2
  10  -6 -26 44.7129 8.25251   1
   6 -10 -28 1654.07 62.6762   2
   6 -10 -28 1580.08 58.0663   1
  10  -6 -28 1591.93 52.3769   1
 -10  -6 -28 1646.40 54.1526   1
 -10   7  -1 2634.72 63.3989   3
  -7 -10  -1 2675.57 65.1360   3
   7  10  -1 2463.34 71.1331   2
   7  10   1 2384.99 71.8879   2
  -7 -10   1 2800.21 71.9450   3
   7  10  -3 1379.40 44.4047   2
  -7  10  -3 1417.85 40.2029   3
  -7 -10  -3 1472.94 39.5976   3
 -10   7  -3 1538.10 38.7158   3
   7  10   3 1474.12 47.8914   2
   7  10  -5 137.785 10.9224   2
   7  10   5 133.373 12.0501   2
  10   7   5 134.399 12.1831   2
 -10   7  -5 158.387 12.5194   3
  -7  10  -5 142.741 9.06436   3
  10   7   7 177.260 14.2973   2
  -7  10  -7 199.792 11.2753   3
   7  10   7 186.080 14.4787   2
 -10   7  -7 160.442 20.6814   3
   7 -10  -7 171.921 22.2015   3
   7  10  -7 174.891 11.8470   2
  10   7   9 607.545 28.6023   2
   7  10   9 652.827 29.2676   2
  -7  10  -9 651.157 28.8404   3
   7 -10  -9 654.280 27.7783   3
   7  10  -9 621.489 23.9583   2
   7  10 -11 126.708 9.68737   2
   7  10  11 113.069 12.4936   2
  10  -7 -11 142.550 9.01932   1
  10   7  11 127.843 12.8111   2
   7 -10 -11 147.625 9.19357   3
  -7  10 -11 120.961 19.3560   3
  10   7  13 33.4470 8.07679   2
 -10  -7  13 40.2486 6.72725   1
  10  -7 -13 43.8646 6.07830   1
   7  10  13 43.7311 9.15532   2
  -7  10 -13 21.9427 15.9673   3
   7 -10  13 45.1437 6.09538   1
   7 -10 -13 48.4021 5.49203   3
   7 -10 -15 35.1604 5.15412   3
   7  10 -15 39.7625 4.99433   3
 -10  -7  15 46.3509 7.71049   1
  10  -7 -15 27.5162 5.32437   1
   7  10  15 33.3399 8.49321   2
   7 -10  15 34.1541 6.03873   1
  10   7  15 31.3861 8.55248   2
  10  -7 -17 120.335 10.0378   1
   7  10 -17 108.025 7.34307   3
   7 -10 -17 105.495 7.89714   3
  -7 -10  17 106.250 11.8838   1
 -10  -7  17 120.188 11.6246   1
   7  10  17 91.8246 12.5363   2
  10   7  17 96.1025 12.3133   2
   7 -10  17 128.476 10.5218   1
  10  -7 -19 87.1427 9.14193   1
   7 -10 -19 83.4011 12.7873   2
   7  10  19 92.3269 12.5086   2
  10   7  19 90.0766 12.8995   2
   7 -10  19 97.7861 10.1951   1
 -10  -7  19 84.3358 11.2314   1
  -7 -10  19 90.3058 11.4623   1
 -10  -7  21 1.59790 6.99384   1
  10  -7 -21 2.98562 5.26991   1
   7 -10 -21 1.03148 7.31173   2
  10   7  21 3.74415 6.79907   2
  -7 -10  21-0.96909 6.60688   1
   7 -10  21 6.36157 5.70418   1
  -7 -10  23 320.568 22.6488   1
   7 -10 -23 305.422 23.0993   2
  10   7  23 290.231 21.7923   2
   7 -10 -23 314.502 20.6547   1
 -10  -7  23 332.543 22.0277   1
   7 -10 -25 3.56614 7.61010   1
  10   7  25 7.23191 7.59323   2
  10  -7 -25 4.20145 5.92567   1
  -7 -10  25 4.90381 7.85029   1
   7 -10 -25-2.28582 9.14801   2
 -10  -7 -27 1.69887 7.43549   1
   7 -10 -27-4.56157 8.61567   1
   7 -10 -27 4.78098 8.68155   2
  10  -7 -27-0.71089 5.90879   1
 -10  -7 -29 2.61030 7.55391   1
  -8 -10   0 3134.02 77.7805   3
 -10  -8   0 3230.64 74.7707   3
  -8 -10  -2 137.738 8.23814   3
 -10  -8  -2 138.675 7.59261   3
 -10   8  -2 134.447 7.95885   3
  10   8   2 133.676 12.4367   2
   8  10   2 123.901 11.5923   2
  -8 -10   2 162.878 20.4037   3
   8  10  -2 126.128 11.1937   2
  -8  10  -4 6287.65 144.572   3
  -8 -10  -4 6328.00 143.666   3
  10   8   4 6039.53 154.708   2
   8  10   4 5937.34 153.461   2
 -10   8  -4 6340.51 142.951   3
   8  10  -4 5898.73 150.017   2
  -8  10  -6 14.5816 4.58835   3
 -10   8  -6 17.5792 6.33738   3
   8  10  -6 13.4266 5.18839   2
  10   8   6 18.2797 6.08641   2
   8  10   6 13.2950 6.03556   2
   8  10  -8 2676.72 71.3248   2
  -8  10  -8 2751.31 70.3628   3
   8  10   8 2662.70 77.4333   2
 -10   8  -8 2751.46 88.5218   3
  10   8   8 2718.36 78.1478   2
  10   8  10 39.9215 8.47620   2
   8  10 -10 43.7051 6.79672   2
   8  10  10 36.7608 8.19516   2
   8 -10 -10 26.6771 11.3185   3
  -8  10 -10 35.1083 9.53103   3
   8  10 -12 6927.23 168.923   2
   8  10  12 7320.04 180.607   2
   8 -10 -12 7657.80 169.962   3
  10   8  12 7332.91 180.742   2
  10  -8 -14 14.1818 4.79784   1
   8 -10 -14 8.42462 3.71061   3
 -10  -8  14 20.2011 6.07285   1
   8  10  14 12.3144 6.54493   2
  10   8  14 11.3877 6.29231   2
  -8 -10  16 3234.31 86.7996   1
   8  10  16 2880.42 89.0127   2
 -10  -8  16 3177.57 85.2491   1
  10   8  16 2944.88 88.9000   2
  10  -8 -16 3043.72 79.0916   1
   8 -10 -16 2918.69 74.3775   3
   8 -10 -18 6.78559 3.80682   3
 -10  -8  18 9.83496 6.05791   1
   8  10  18 11.5779 7.25613   2
  -8 -10  18 4.76100 5.83452   1
  10  -8 -18 11.1447 4.82094   1
  10   8  18 7.73499 6.76974   2
 -10  -8  20 2836.11 80.0376   1
   8 -10 -20 2476.77 66.9198   3
   8  10  20 2643.75 83.3044   2
  10   8  20 2516.02 81.2977   2
   8 -10 -20 2684.36 84.0655   2
  10  -8 -20 2673.60 73.7336   1
  10  -8 -22 42.8960 8.03374   1
  -8 -10  22 41.2531 10.1919   1
 -10  -8  22 42.5581 9.87512   1
   8 -10 -22 44.6937 11.3023   2
  10   8  22 51.1965 11.4515   2
   8 -10 -22 38.5423 8.73228   1
  10   8  24 1750.40 63.3179   2
   8 -10 -24 1745.93 64.3591   2
  10  -8 -24 1731.47 56.1862   1
 -10  -8  24 1801.59 62.0523   1
   8 -10 -24 1845.09 60.2302   1
  -8 -10  24 1856.97 64.4728   1
  10  -8 -26 0.78347 6.20908   1
  10  -8 -26-1.19087 9.24700   2
  -8 -10  26-2.27102 8.24771   1
   8 -10 -26-1.58848 6.35707   1
   8 -10 -26-3.62010 9.65833   2
 -10  -8  26-2.10039 8.40567   1
 -10  -8 -28 2254.75 69.5603   1
  10  -8 -28 1943.31 63.6051   1
  -9 -10  -1 17.2139 4.04785   3
 -10  -9  -1 14.6536 3.66874   3
   9  10   1 13.0949 5.52829   2
   9  10  -1 16.3549 6.05707   2
  10   9   1 20.9560 6.22465   2
  10   9  -1 17.4355 6.11670   2
  -9 -10   1 27.4533 8.18455   3
 -10  -9   1 15.4535 6.94083   3
   9  10  -3 85.4073 9.61905   2
  10   9   3 85.2316 9.97620   2
  -9 -10  -3 81.5240 6.59557   3
  -9  10  -3 81.0351 7.19441   3
 -10  -9  -3 89.8575 6.43814   3
  10   9  -3 68.6955 9.00834   2
 -10   9  -3 77.3711 6.65494   3
   9  10   3 89.5830 10.2673   2
  10   9   5 73.8583 10.2527   2
   9  10  -5 84.0341 9.58046   2
 -10   9  -5 95.0955 7.23462   3
  -9  10  -5 103.104 7.68179   3
   9  10   5 83.5526 10.6866   2
 -10   9  -7 143.301 10.4032   3
   9  10  -7 130.590 11.1371   2
   9  10   7 115.123 12.5967   2
  -9  10  -7 152.205 9.88797   3
  10   9   7 133.313 13.3633   2
   9  10  -9 3.36017 5.09972   2
  10   9   9 4.96960 6.36451   2
   9  10   9 1.63679 6.42104   2
 -10   9  -9 7.28973 10.1617   3
  -9  10  -9 2.87949 5.73738   3
   9  10 -11 459.462 20.8848   2
 -10   9 -11 394.092 36.3916   3
   9  10  11 500.248 26.3759   2
   9 -10 -11 426.909 32.2550   3
  10   9  11 487.213 26.4493   2
  -9  10 -11 429.543 30.6298   3
   9  10 -13 2.53467 4.65054   2
 -10   9 -13-18.3665 18.8994   3
   9  10  13 4.58390 6.41671   2
  10   9  13-0.89472 6.01661   2
  -9  10 -13-23.0879 18.3513   3
   9 -10 -13 0.74885 7.41241   3
   9 -10 -15 0.83361 3.99125   3
  10  -9 -15-1.52288 5.27604   1
  -9 -10  15 0.73338 5.57469   1
 -10  -9  15-2.00742 4.91775   1
   9  10  15 0.93840 6.39739   2
  10   9  15 0.94478 6.61271   2
  -9  10 -15 1.84240 17.8826   3
  -9 -10  17 7.74620 6.49996   1
  10  -9 -17 11.8482 5.25655   1
 -10  -9  17 10.0069 6.34295   1
   9  10  17 2.97948 6.68170   2
  10   9  17 14.0531 7.79698   2
  -9 -10  19 23.8602 8.23563   1
  10  -9 -19 13.4586 5.76542   1
 -10  -9  19 12.6218 7.12860   1
   9 -10 -19 15.4940 6.32650   1
   9  10  19 17.4454 8.30105   2
  10   9  19 18.3095 8.53843   2
   9 -10 -21 17.4299 6.83106   1
  -9 -10  21 29.5713 9.21246   1
   9  10  21 26.0104 9.26598   2
  10   9  21 38.8139 9.99061   2
  10  -9 -21 22.7318 6.88799   1
 -10  -9  21 23.3947 8.69162   1
   9 -10 -23 41.2163 9.02399   1
   9 -10 -23 48.4226 12.3133   2
  10   9  23 47.6351 11.9480   2
 -10  -9  23 48.1466 10.5719   1
  -9 -10  23 39.9901 11.1840   1
  10  -9 -23 44.5279 8.54979   1
  10  -9 -25 1.52132 6.26496   1
  10   9  25-5.76239 10.3334   2
  -9 -10  25-2.17191 8.94398   1
  10  -9 -25 3.63300 9.69283   2
   9 -10 -25-3.64102 8.91987   2
 -10  -9  25-3.17040 9.47554   1
   9 -10 -25-4.77850 7.08497   1
  10  -9 -27 107.960 17.8635   1
   9 -10 -27 74.2677 12.1286   1
  10  10   0 9673.98 247.448   2
 -10 -10   0 11055.3 241.069   3
 -10 -10  -2-0.27703 3.25636   3
  10  10   2-0.75110 5.18927   2
  10  10  -2-0.68581 4.73818   2
 -10 -10   2 6.15371 13.5150   3
  10  10   4 1099.36 41.6296   2
 -10  10  -4 1118.23 32.5874   3
 -10 -10  -4 1076.05 31.3058   3
  10  10  -4 1046.76 38.6736   2
 -10  10  -6 1.02076 3.69727   3
  10  10   6-3.27305 5.72717   2
  10  10  -6 3.22292 5.68840   2
  10  10  -8 3925.22 103.097   2
  10  10   8 3976.03 109.473   2
 -10  10  -8 3961.18 97.2979   3
 -10  10 -10-3.97968 7.28376   3
  10  10 -10-1.78675 5.42307   2
  10  10  10-0.88792 6.89473   2
  10  10 -12 3910.83 101.333   2
  10  10  12 4130.40 111.745   2
 -10  10 -12 3754.22 118.504   3
 -10 -10  14-3.54656 6.15836   1
  10  10  14-3.91031 6.57432   2
 -10  10 -14-5.56063 19.5982   3
  10  10  16 4263.82 115.174   2
 -10 -10  16 4707.71 109.992   1
 -10 -10  18 3.42165 6.35947   1
  10  10  18-1.05949 6.71721   2
  10  10  20 2285.04 79.2835   2
 -10 -10  20 2692.87 79.0769   1
  10  10  22 1.14188 8.48913   2
  10 -10 -22-0.66706 5.83906   1
 -10 -10  22 2.96299 7.50764   1
 -10 -10  24 1062.14 45.0977   1
  10 -10 -24 1107.28 41.0662   1
  10  10  24 1060.74 47.7377   2
  10 -10 -26 8.19117 7.23083   1
 -11   0   1 3.37106 0.79751   3
   0 -11  -1-0.49076 4.11657   2
   0 -11   1 1.36730 4.05495   2
   0 -11  -1 4.20115 6.59224   3
   0 -11   1-6.51664 14.1436   3
   0 -11  -3 4.76335 3.50954   3
   0 -11  -3 2.66143 3.95793   2
   0 -11   3 2.88252 4.02416   2
   0 -11  -5-0.57558 4.51566   2
   0 -11  -5 2.32294 2.83256   3
   0 -11   5-0.37835 3.39241   2
   0 -11  -7-0.62119 4.82433   2
   0  11  -7 3.90373 3.30283   3
   0 -11  -7 7.79305 3.33352   3
   0  11  -9 8.73557 3.51983   3
   0 -11  -9 6.00381 5.28948   2
   0 -11 -11-0.71735 5.27211   2
   0  11 -11 2.11296 3.27863   3
   0  11 -13 6.31700 5.05174   3
   0 -11 -13 3.84357 5.71600   2
   0 -11 -15 1.64631 5.90729   2
   0  11 -15-0.77487 6.61388   3
   0 -11 -17-2.63346 6.06664   2
  11   0  17 0.67026 5.57316   2
   0  11 -17-1.27351 11.9427   3
   0 -11  19-0.76711 5.01317   1
   0 -11 -19 1.86176 6.17225   2
  11   0  19 2.04822 5.57069   2
   0  11 -19-15.9629 17.3297   3
   0 -11  21 2.94711 6.87583   1
  11   0  21-0.69413 5.55581   2
   0  11 -21-14.7791 17.4462   3
   0 -11 -21-1.99730 7.07882   2
   0 -11  23 1.89602 6.63530   1
   0 -11 -23-3.14737 7.79954   2
   0 -11 -25-3.29826 8.26686   2
   0 -11  25-0.98573 6.90053   1
   0 -11  27 1.11045 8.44099   1
   0 -11 -27-1.14800 8.82076   2
   0 -11  29-2.38683 9.36294   1
   0 -11 -29-2.41692 10.0446   2
  -1 -11   0 12.5392 4.71214   2
 -11  -1   0-0.50057 1.46657   1
   1 -11   0-8.14986 14.3844   3
 -11   1   0-0.72382 4.45156   3
  -1 -11   0-5.51960 10.4251   3
   1 -11   0-1.89154 3.96611   2
  -1 -11   2 7547.10 165.324   2
   1 -11  -2 7451.90 172.644   3
   1 -11  -2 7402.58 166.564   2
 -11  -1   2 7099.82 154.704   1
   1 -11   2 7475.58 164.535   2
  -1 -11  -2 7449.05 163.791   3
  -1 -11  -2 7667.84 167.660   2
   1 -11  -4 1183.06 39.4828   2
 -11  -1   4 1222.23 30.7467   1
   1 -11   4 1187.62 36.0243   2
   1 -11  -4 1209.24 35.8795   3
  -1 -11  -4 1191.60 40.0005   2
  -1 -11  -4 1202.81 34.8728   3
   1 -11  -6 2839.27 72.1114   3
  -1 -11  -6 2952.77 72.4122   3
  -1  11  -6 2890.44 72.2693   3
   1 -11  -6 2857.27 78.8235   2
  -1 -11  -6 2901.39 79.5701   2
 -11  -1  -8-0.22787 1.76477   1
  -1  11  -8 0.32495 2.77366   3
   1  11  -8 0.32211 3.14725   3
   1 -11  -8 1.71039 2.89454   3
  -1 -11  -8 2.63334 5.00428   2
   1 -11  -8 1.92486 4.49083   2
   1  11 -10 9915.70 234.221   3
   1 -11 -10 10719.0 246.029   2
  -1  11 -10 10273.3 235.423   3
   1  11 -12 1007.78 31.2967   3
   1 -11 -12 1024.59 38.9634   2
  -1  11 -12 1004.07 33.5603   3
  -1 -11 -14 3597.73 96.0405   2
   1 -11 -14 3613.64 95.4340   2
  -1  11 -14 3164.85 92.8269   3
   1  11 -14 3214.44 85.2801   3
   1 -11 -16 5.99891 6.15207   2
  -1 -11 -16 5.16371 5.86922   2
  11   1  16 11.0998 6.02468   2
   1  11 -16 10.6430 6.60747   3
  -1  11 -16-2.77764 12.5502   3
  11  -1  18 4902.44 122.646   2
   1 -11  18 5152.22 125.478   1
   1 -11 -18 4845.34 129.917   2
  -1 -11  18 5143.59 126.887   1
  -1 -11 -18 4812.58 129.454   2
  11   1  18 4872.70 124.144   2
  -1 -11  20 196.055 16.1803   1
   1  11 -20 126.742 21.6354   3
   1 -11 -20 177.435 16.5581   2
   1 -11  20 199.705 15.9286   1
  11   1  20 159.153 13.8673   2
  11  -1  20 157.223 13.2397   2
  -1 -11 -20 179.039 16.5647   2
   1 -11  22 2785.48 76.0134   1
  -1 -11 -22 2468.33 76.5634   2
  -1 -11  22 2739.91 77.5168   1
  11   1  22 2502.38 69.9811   2
   1 -11 -22 2455.69 76.4488   2
  -1 -11  24 74.6032 12.2941   1
  -1 -11 -24 101.630 14.5430   2
   1 -11  24 95.5924 12.9302   1
   1 -11 -24 89.3149 13.5430   2
  -1 -11 -26 2763.32 84.2984   2
   1 -11  26 2898.23 83.1087   1
  -1 -11  26 2572.50 79.6193   1
   1 -11 -26 2702.05 83.8739   2
  -1 -11  28 24.6507 10.7013   1
   1 -11 -28 27.2248 10.8721   2
  -1 -11 -28 34.4280 11.6117   2
   1  11 -28-10.5709 23.2225   3
   1 -11  28 28.8158 10.2569   1
 -11  -2   1 1177.06 27.7136   3
 -11   2   1 1271.48 29.1415   3
  -2 -11  -1 1284.35 40.1422   2
  -2 -11  -1 1305.85 39.4805   3
   2 -11  -1 1304.54 39.3032   2
   2 -11   1 1220.67 37.6466   2
 -11  -2   1 1287.49 30.5602   1
 -11   2  -1 1134.24 39.1089   3
  -2 -11   1 1235.37 56.3014   3
  -2 -11  -3 2606.70 72.4878   2
   2 -11  -3 2499.14 71.0609   2
   2 -11   3 2495.48 68.0296   2
 -11  -2   3 2744.72 62.6359   1
   2 -11  -3 2699.40 76.2878   3
  -2 -11  -3 2653.19 66.8657   3
  -2 -11  -5 84.5432 7.10610   3
  -2  11  -5 81.1837 7.17184   3
 -11  -2   5 82.3377 5.53129   1
  -2 -11  -5 91.7579 9.78758   2
   2 -11  -5 107.331 9.99955   2
   2 -11   5 104.018 8.08261   2
   2 -11  -5 96.6315 7.84024   3
   2 -11  -7 3490.45 85.2516   3
  -2  11  -7 3409.97 84.8799   3
  -2 -11  -7 3587.68 93.5610   2
   2 -11  -7 3481.00 92.7820   2
  -2 -11  -9 502.689 24.5334   2
   2  11  -9 493.688 18.4275   3
   2 -11  -9 503.782 18.9969   3
   2 -11  -9 496.726 23.9926   2
 -11  -2   9 536.478 18.7773   1
  -2  11  -9 499.854 19.0971   3
   2  11 -11 414.104 16.5682   3
   2 -11 -11 458.527 23.5619   2
 -11  -2  11 486.657 18.1269   1
  -2 -11 -11 481.855 24.0266   2
  -2  11 -11 423.545 19.2642   3
   2  11 -13 617.959 22.2721   3
   2 -11 -13 669.319 30.0657   2
  -2  11 -13 664.762 30.6723   3
  -2 -11 -15 674.330 30.9458   2
   2  11 -15 620.594 23.7133   3
  11   2  15 673.424 29.1219   2
   2 -11 -15 672.589 30.7693   2
  -2  11 -15 576.060 37.6380   3
  11   2  17 763.092 31.8207   2
   2 -11 -17 764.192 34.5829   2
  -2 -11 -17 733.235 33.9630   2
  -2  11 -17 575.897 42.4849   3
   2 -11  17 864.297 32.1031   1
   2  11 -17 647.493 27.7698   3
   2 -11 -19 81.3919 11.8327   2
  11   2  19 96.4700 11.7377   2
  -2 -11  19 97.7934 11.7580   1
  -2 -11 -19 106.238 13.6253   2
   2 -11  19 105.574 11.4401   1
   2  11 -19 73.7873 12.3129   3
  -2 -11  21 47.9771 9.68466   1
   2  11 -21 24.5866 13.8768   3
  -2 -11 -21 37.7067 10.1253   2
   2 -11  21 50.1230 9.49623   1
   2 -11 -21 34.6966 9.59757   2
  11   2  21 38.2899 9.20288   2
  -2 -11  23 78.1132 12.3468   1
  -2 -11 -23 66.5054 12.1124   2
  11   2  23 80.7665 11.1274   2
   2 -11  23 99.4397 12.4109   1
   2 -11 -23 68.0671 12.7994   2
   2 -11  25 15.9691 7.88165   1
  -2 -11 -25 8.94139 9.12221   2
  -2 -11  25 11.8177 8.16957   1
   2 -11 -25 4.46885 8.30876   2
   2  11 -25 7.74571 17.8980   3
   2 -11  27 56.4767 12.1160   1
   2 -11 -27 57.1316 12.8486   2
  -2 -11  27 56.8934 12.4763   1
   2 -11 -29 51.7159 12.8169   2
   2  11 -29-12.6398 27.8450   3
 -11   3   0-0.83138 2.35133   3
   3  11   0 0.50837 3.90614   2
   3 -11   0-0.93309 3.58482   2
  -3 -11   0-4.87933 5.80035   3
   3  11   2 4769.65 119.567   2
   3  11  -2 4997.48 117.736   2
   3 -11  -2 4724.21 118.329   2
   3 -11   2 4743.32 115.746   2
   3 -11  -2 4455.82 143.760   3
  -3 -11  -2 4991.02 114.256   3
  -3 -11  -4 1750.83 47.2827   3
  -3  11  -4 1740.31 47.6706   3
   3  11   4 1771.98 53.6232   2
   3  11  -4 1762.88 49.5726   2
   3 -11  -4 1777.56 52.3550   2
   3 -11   4 1739.98 48.5866   2
 -11  -3   4 1713.91 43.6983   1
   3 -11  -4 1827.90 56.5136   3
  -3  11  -6 9863.96 228.606   3
   3  11   6 10141.4 237.213   2
   3  11  -6 10296.5 230.530   2
   3 -11  -6 9878.23 235.648   2
  -3 -11  -6 9865.60 228.660   3
  -3 -11  -6 10377.3 238.078   2
   3 -11   6 9962.49 228.663   2
   3 -11  -6 10303.7 229.925   3
   3 -11  -8 92.1828 7.25204   3
 -11  -3   8 82.9395 6.64585   1
   3  11  -8 80.4521 7.16978   2
  -3 -11  -8 99.2497 10.6443   2
   3 -11  -8 70.1722 8.75105   2
  -3  11  -8 74.3617 6.70224   3
   3  11 -10 2646.55 67.4605   3
 -11  -3  10 2931.24 68.7767   1
  -3  11 -10 2524.04 69.3034   3
  -3 -11 -10 2778.15 78.7465   2
   3 -11 -10 2594.20 68.0981   3
   3 -11 -10 2800.75 77.4422   2
   3  11 -12 1031.69 30.8175   3
   3 -11 -12 995.847 31.8347   3
  -3 -11 -12 1090.13 40.7132   2
   3 -11 -12 1033.06 38.8238   2
  -3  11 -12 925.680 36.6561   3
 -11  -3  12 1134.82 33.1778   1
  11   3  14 6071.37 149.939   2
  -3 -11 -14 6177.26 152.996   2
   3 -11 -14 5853.78 150.405   2
 -11  -3  14 6305.76 142.202   1
  -3  11 -14 5556.98 161.388   3
   3  11 -14 5610.78 137.574   3
   3  11 -16 5.70344 3.86019   3
  11   3  16 0.75862 6.19055   2
  -3 -11 -16 8.87838 6.52578   2
   3 -11 -16 1.73748 5.76107   2
   3 -11  16 6.88715 5.01223   1
  -3  11 -16-7.10042 15.2818   3
   3 -11  18 4127.17 98.6712   1
  11   3  18 3707.12 99.6897   2
  -3 -11 -18 3915.80 105.232   2
   3 -11 -18 3837.79 104.158   2
  -3 -11  18 4162.77 103.462   1
  -3 -11  20 29.3146 8.12241   1
  -3 -11 -20 36.8001 9.81266   2
   3 -11  20 42.8749 8.75375   1
   3 -11 -20 35.9821 9.90059   2
  11   3  20 45.8577 9.33055   2
   3  11 -20 27.9110 8.47138   3
   3 -11  22 2870.68 80.7713   1
   3  11 -22 2170.51 79.8834   3
  11   3  22 2571.36 78.9011   2
   3 -11 -22 2473.47 82.6547   2
  -3 -11  24 52.2343 10.6436   1
   3 -11  24 43.4437 9.78276   1
  11   3  24 46.2159 9.49319   2
   3 -11 -24 33.8124 10.8367   2
   3  11 -24 33.1423 15.2717   3
   3 -11  26 2469.65 75.6360   1
   3 -11 -26 2325.50 79.4201   2
  -3 -11  26 2383.55 76.9116   1
  -3 -11  28 49.2818 12.8524   1
   3 -11 -28 36.2556 11.7604   2
   3  11 -28 22.9576 19.5526   3
   3  11 -30 1765.90 80.2251   3
  -4 -11   1 139.869 17.8757   3
   4 -11  -1 140.790 10.4445   2
   4 -11   1 108.942 9.14749   2
   4  11   1 141.410 11.1607   2
   4  11  -1 124.362 10.2635   2
  -4 -11  -1 116.400 8.72093   3
 -11  -4   1 135.647 5.23626   3
  -4 -11  -3 311.834 13.7490   3
   4  11   3 340.743 18.0142   2
   4 -11  -3 320.956 16.9453   2
   4 -11   3 301.460 14.8535   2
   4  11  -3 319.607 16.0806   2
   4 -11  -3 286.562 28.3905   3
  -4  11  -5 436.587 17.4086   3
  -4 -11  -5 452.288 17.5606   3
   4 -11  -5 442.134 21.1926   2
   4  11   5 449.742 21.9953   2
   4 -11   5 476.085 18.3560   2
   4  11  -5 443.208 19.1498   2
   4 -11  -5 423.632 22.9537   3
   4  11   7 244.497 16.1680   2
   4 -11  -7 226.457 15.3043   2
 -11  -4   7 240.735 11.3006   1
   4  11  -7 238.444 12.7767   2
   4 -11   7 244.483 11.8743   2
   4 -11  -7 240.952 12.7218   3
  -4  11  -7 215.383 11.5462   3
   4  11   9 1286.58 44.3992   2
   4 -11  -9 1153.67 42.3154   2
   4  11  -9 1249.89 36.9275   2
  -4  11  -9 1127.89 36.2727   3
   4 -11  -9 1214.52 35.9400   3
   4 -11 -11 208.243 11.3425   3
   4  11 -11 215.770 11.0895   3
 -11  -4  11 246.240 12.7433   1
   4  11  11 222.032 16.2041   2
   4 -11 -11 219.007 15.8369   2
  11   4  11 224.418 16.3606   2
  -4  11 -11 220.485 14.8793   3
   4  11 -13 594.945 20.6089   3
   4 -11 -13 567.675 21.3406   3
  11   4  13 584.546 28.0768   2
   4 -11 -13 587.105 28.3947   2
 -11  -4  13 604.433 22.7595   1
  -4  11 -13 619.159 35.2331   3
  11  -4 -15 90.3918 7.21535   1
   4 -11 -15 88.4508 11.2668   2
   4 -11  15 96.0515 9.72735   1
 -11  -4  15 74.1847 8.44363   1
  -4  11 -15 76.2392 18.2131   3
   4  11 -15 91.1301 7.04234   3
  11   4  15 87.7815 11.1697   2
   4 -11  17 86.2759 9.38832   1
  11   4  17 59.9294 9.83036   2
 -11  -4  17 66.7325 8.32573   1
   4 -11 -17 56.6602 10.0102   2
   4  11 -17 60.1466 6.44284   3
   4 -11 -19 102.210 13.5056   2
  -4 -11  19 94.4808 11.7767   1
  11   4  19 97.7550 12.4901   2
   4  11 -19 76.0778 7.66371   3
  -4 -11  21 8.67627 6.91830   1
   4 -11 -21 1.03964 7.55134   2
  11   4  21-3.51247 7.43031   2
   4 -11  21-2.25253 5.89069   1
   4  11 -21 3.30002 5.81539   3
  -4 -11  23 1.04749 7.14151   1
   4 -11  23 4.03289 6.39256   1
  11   4  23 3.63697 7.06055   2
   4 -11 -23 8.61904 8.45276   2
   4  11 -23 1.36185 7.24032   3
   4 -11  25 51.7489 10.8552   1
  11   4  25 46.2486 10.2554   2
  -4 -11  25 39.1177 10.9586   1
   4 -11 -25 41.2213 11.0776   2
   4  11 -25 31.5356 11.3718   3
  -4 -11  27 119.395 15.9659   1
   4 -11 -27 102.276 15.4299   2
   4  11 -27 98.0033 16.2838   3
  -5 -11   0-4.04060 5.37026   3
 -11  -5   0 0.12829 1.92915   3
   5  11   0-2.25789 4.14855   2
  -5 -11  -2 6572.23 149.498   3
   5 -11   2 6340.70 152.469   2
   5  11   2 6254.28 155.732   2
   5  11  -2 6485.87 154.660   2
  -5 -11   2 6274.12 181.533   3
  -5  11  -4 131.457 8.99576   3
  -5 -11  -4 128.024 8.43936   3
   5 -11  -4 158.071 12.0485   2
   5 -11   4 153.010 10.2627   2
   5  11   4 132.336 11.5455   2
   5  11  -4 140.198 10.5757   2
 -11   5  -4 133.282 15.8148   3
  -5  11  -6 5743.14 137.864   3
   5 -11  -6 5898.29 145.891   2
   5 -11   6 5911.68 138.785   2
   5  11   6 5827.96 146.956   2
   5  11  -6 5981.22 141.221   2
   5 -11  -6 6174.21 152.990   3
   5 -11  -8 28.7569 5.23909   3
  -5  11  -8 23.4415 4.78480   3
 -11  -5   8 35.5846 5.05696   1
   5 -11  -8 10.8923 5.42404   2
   5 -11   8 29.3104 4.62862   2
   5  11   8 33.3581 7.11805   2
   5  11  -8 20.7640 5.01245   2
   5 -11 -10 2826.10 70.3147   3
   5 -11 -10 2722.90 79.0831   2
   5  11  10 2668.51 79.3295   2
  11   5  10 2728.72 79.6571   2
   5  11 -10 2704.52 70.8678   2
  -5  11 -10 2673.77 73.8865   3
 -11  -5  10 2942.89 71.5507   1
   5 -11 -12 46.1854 5.65145   3
   5  11 -12 54.4007 5.74787   3
   5  11  12 45.2525 8.32273   2
   5 -11 -12 47.1993 8.65338   2
  11   5  12 58.1075 9.00584   2
 -11  -5  12 53.1826 6.92195   1
  -5  11 -12 42.5187 10.4952   3
 -11  -5  14 5211.72 119.289   1
   5  11 -14 4572.84 112.347   3
   5 -11 -14 4717.20 114.159   3
   5  11  14 4774.76 127.459   2
   5 -11 -14 4792.56 126.489   2
  -5  11 -14 4345.52 142.077   3
  11   5  14 4952.97 126.568   2
  11  -5 -16 42.2054 5.67838   1
  11   5  16 38.6374 8.97974   2
   5  11 -16 42.0371 5.37159   3
   5 -11  16 59.2926 8.00966   1
 -11  -5  16 43.2563 7.17529   1
   5 -11 -16 35.6234 8.59621   2
  -5  11 -16 33.3671 18.8368   3
   5 -11 -18 3620.93 102.823   2
  11  -5 -18 3528.11 89.3909   1
 -11  -5  18 3794.75 96.5248   1
  11   5  18 3729.12 102.305   2
  -5 -11  18 3966.14 102.578   1
   5  11 -18 3263.69 86.4822   3
  -5 -11  20 171.900 15.7273   1
   5 -11  20 165.249 13.7123   1
   5 -11 -20 146.178 15.4138   2
 -11  -5  20 148.614 13.4682   1
  11   5  20 135.278 14.7431   2
  11  -5 -20 132.404 10.3601   1
   5  11 -20 149.258 9.81480   3
   5 -11 -22 4322.99 124.797   2
  11   5  22 4441.21 121.878   2
  -5 -11  22 5427.49 131.429   1
   5 -11  22 4943.24 118.613   1
   5  11 -22 3873.25 106.649   3
  11  -5 -22 4517.72 111.325   1
   5  11 -24 20.6411 6.57267   3
   5 -11  24 26.8357 8.63009   1
  11   5  24 17.2368 8.60188   2
   5 -11 -24 36.7991 10.9487   2
  -5 -11  24 26.8863 9.65679   1
  11   5  26 1131.52 45.7740   2
   5 -11 -26 1131.64 49.5844   2
  -5 -11  26 1155.37 48.7446   1
 -11   6  -1 140.484 7.37224   3
   6  11   1 158.592 12.3249   2
   6  11  -1 124.973 10.9816   2
  -6 -11   1 128.414 15.9743   3
  -6 -11  -1 133.614 9.15889   3
 -11   6  -3 3.40246 3.12970   3
  -6 -11  -3 6.19477 3.69073   3
  -6  11  -3-0.37028 3.49706   3
   6  11   3-1.29439 5.07764   2
  -6 -11   3-9.33734 16.5466   3
   6  11  -3 0.53693 4.29774   2
  -6  11  -5 3.57028 3.55705   3
  -6 -11  -5 3.73532 3.42575   3
   6  11   5 0.68827 5.34468   2
   6  11  -5 1.49784 4.03560   2
 -11   6  -5 4.79902 9.73790   3
   6  11   7 940.794 36.1275   2
   6  11  -7 936.579 31.4663   2
   6 -11  -7 967.094 43.9357   3
  -6  11  -7 895.994 28.9696   3
   6 -11  -9 32.7042 6.52842   3
  -6  11  -9 30.2107 5.52391   3
  11   6   9 19.9386 6.68496   2
 -11  -6   9 24.5306 5.19918   1
   6  11  -9 27.6854 5.62659   2
   6  11   9 34.8853 7.72049   2
  11   6  11 97.4329 11.3583   2
   6 -11 -11 108.156 8.03806   3
 -11  -6  11 98.6355 8.51749   1
   6  11  11 90.3861 11.1343   2
   6  11 -11 93.8194 8.16809   2
  -6  11 -11 88.6160 10.8494   3
   6 -11 -13 80.3161 7.05537   3
  11   6  13 67.5308 10.2324   2
   6 -11 -13 75.0913 10.7401   2
   6  11  13 60.2727 9.78709   2
 -11  -6  13 83.3971 9.51328   1
  -6  11 -13 59.3806 14.4306   3
   6 -11 -15 579.659 21.4452   3
 -11  -6  15 616.837 25.6449   1
   6 -11  15 687.975 25.2840   1
   6  11  15 607.582 30.5858   2
   6 -11 -15 585.828 29.5969   2
  11   6  15 616.114 29.9273   2
   6  11 -15 572.166 20.3538   3
   6  11 -17 208.928 10.8230   3
 -11  -6  17 197.140 14.5509   1
   6 -11 -17 201.478 11.5556   3
   6 -11 -17 254.720 19.2561   2
  -6 -11  17 235.810 17.5045   1
   6 -11  17 267.446 16.5171   1
  11   6  17 206.425 17.7502   2
   6  11 -19 200.820 10.8748   3
   6 -11  19 277.977 16.9932   1
   6 -11 -19 208.200 18.0150   2
  -6 -11  19 265.254 18.9810   1
  11   6  19 237.417 19.0627   2
 -11  -6  19 246.835 16.6393   1
  11  -6 -19 230.881 13.5870   1
  11  -6 -21 56.1932 7.74117   1
  -6 -11  21 54.4339 11.2895   1
   6 -11  21 60.4269 9.72443   1
   6 -11 -21 50.7650 11.1900   2
  11   6  21 70.1479 11.9409   2
   6  11 -21 56.0570 6.32674   3
 -11  -6  21 62.0308 9.83529   1
  -6 -11  23 741.951 36.5639   1
  11   6  23 669.082 33.8847   2
   6 -11 -23 691.728 35.7884   2
  11  -6 -23 671.696 27.5374   1
  11  -6 -25 3.07935 5.64997   1
   6 -11 -25 1.93442 7.10841   1
  11   6  25 1.01201 7.85822   2
   6 -11 -25-2.37737 8.53052   2
  -6 -11  25 1.14068 9.12990   1
  11   6  27 177.718 18.5635   2
  11  -6 -27 199.549 15.1379   1
   6 -11 -27 180.557 20.0732   2
   6 -11 -27 189.873 18.0836   1
  -7 -11   0 0.49290 5.41271   3
   7  11   0-2.47961 4.66068   2
 -11   7  -2 6388.33 141.113   3
   7  11   2 5817.70 151.393   2
   7  11  -2 5849.12 150.650   2
  -7 -11   2 5964.13 173.624   3
  -7 -11  -2 6248.17 143.373   3
  -7 -11  -4 75.1442 6.87270   3
  -7  11  -4 72.8878 7.14234   3
   7  11  -4 74.4971 8.77130   2
   7  11   4 63.0283 8.85307   2
 -11   7  -4 72.2662 6.52390   3
  11   7   6 4221.82 113.229   2
 -11   7  -6 4548.54 113.742   3
   7  11   6 4187.28 112.607   2
   7  11  -6 4230.31 107.491   2
  -7  11  -6 4213.26 102.782   3
  11   7   8 89.8511 11.2365   2
   7  11   8 77.5179 10.4517   2
   7  11  -8 73.9968 8.08111   2
   7 -11  -8 59.8060 15.1284   3
  -7  11  -8 63.1706 6.68125   3
  11   7  10 3997.26 110.516   2
   7  11  10 3990.87 110.013   2
   7  11 -10 4035.34 101.974   2
   7 -11 -10 4175.35 106.433   3
  -7  11 -10 4158.66 104.114   3
  -7  11 -12 70.8211 12.6398   3
  11   7  12 63.0768 10.0156   2
 -11  -7  12 68.9030 8.05875   1
   7  11  12 56.1666 10.0498   2
   7 -11 -12 58.2828 6.72908   3
   7 -11  14 4010.12 92.6764   1
   7  11  14 3268.61 100.459   2
 -11  -7  14 3910.73 95.9217   1
  11   7  14 3478.53 101.230   2
  -7  11 -14 3185.93 115.614   3
   7 -11 -14 3472.21 88.3209   3
   7 -11 -16 54.6407 6.05113   3
 -11  -7  16 53.6276 8.64392   1
   7 -11 -16 51.1576 10.5639   2
   7  11  16 55.9476 10.1375   2
   7 -11  16 46.1421 7.47339   1
  -7  11 -16 19.4079 16.4560   3
  11   7  16 33.1473 9.31338   2
   7 -11  18 2090.77 55.8755   1
   7 -11 -18 1688.78 48.4611   3
   7  11  18 1794.38 62.9754   2
   7 -11 -18 1802.95 62.6702   2
  11   7  18 1794.45 62.2486   2
  -7 -11  18 1955.16 60.8789   1
 -11  -7  18 1962.17 57.8922   1
   7 -11 -20 1.96648 3.86795   3
 -11  -7  20-3.04152 6.02602   1
   7 -11 -20 4.22673 6.80326   2
  -7 -11  20-3.80942 7.62254   1
  11   7  20-1.02046 8.48193   2
   7 -11 -22 2664.68 73.3072   3
   7 -11 -22 2974.94 91.3323   2
  11   7  22 2832.92 87.8369   2
  -7 -11  22 3249.52 91.8803   1
 -11  -7  22 3062.68 86.0449   1
  -7 -11  24 161.491 17.6084   1
  11   7  24 129.414 15.6698   2
   7 -11 -24 136.054 16.8401   2
   7 -11 -24 127.366 14.7583   1
  11   7  26 3015.21 93.5353   2
   7 -11 -26 2953.67 95.8869   2
   7 -11 -26 3134.39 91.6087   1
 -11  -8  -1 637.696 18.9830   3
   8  11   1 579.432 27.0715   2
   8  11  -1 558.994 26.0839   2
  -8 -11   1 677.156 34.3753   3
  -8 -11  -1 617.729 21.9508   3
  -8 -11  -3 6.08586 3.62626   3
 -11   8  -3 1.63627 3.10272   3
   8  11  -3 2.46866 4.64054   2
  11   8   3 2.25933 5.59926   2
   8  11   3 2.89193 4.86224   2
 -11   8  -5 4.59753 3.68389   3
   8  11  -5 0.58535 4.73080   2
  -8  11  -5 1.82372 3.70185   3
  -8 -11  -5 1.35021 3.21023   3
  11   8   5-3.13171 5.40920   2
   8  11   5-1.49874 5.57113   2
  -8  11  -7 12.0472 4.18544   3
   8  11  -7 11.6140 5.23311   2
 -11   8  -7 10.1636 6.25850   3
   8  11   7 22.8784 7.08107   2
   8  11   9 472.248 25.6461   2
   8 -11  -9 427.959 34.1066   3
 -11   8  -9 437.636 32.6070   3
   8  11  -9 478.793 21.3987   2
  -8  11  -9 461.570 19.4528   3
  11   8   9 522.266 26.8471   2
   8  11 -11 394.539 18.6059   2
   8  11  11 392.783 23.4448   2
  -8  11 -11 353.224 20.2026   3
  11   8  11 385.039 23.2720   2
   8  11  13 412.730 24.8697   2
 -11  -8  13 478.313 21.8063   1
  11   8  13 395.553 24.6043   2
  -8  11 -13 444.242 31.1993   3
   8 -11 -13 472.058 21.1243   3
   8 -11 -15 13.4185 4.59196   3
 -11  -8  15 8.01636 6.44357   1
   8  11  15 3.87523 6.95530   2
  -8  11 -15 5.56511 17.0190   3
  11   8  15 5.78852 6.92622   2
  -8 -11  17 50.0778 9.24195   1
 -11  -8  17 33.0423 8.15168   1
   8  11  17 42.4085 10.0324   2
  11   8  17 42.1105 9.89888   2
   8 -11 -17 41.5053 6.00469   3
 -11  -8  19 71.0212 10.4984   1
   8 -11 -19 44.1463 10.5220   2
   8  11  19 60.5954 11.7978   2
   8 -11 -19 62.0638 6.81210   3
  11   8  19 46.7052 10.6040   2
  -8 -11  19 59.0069 10.5799   1
   8 -11 -21 220.379 19.7482   2
  11   8  21 190.297 18.2087   2
 -11  -8  21 180.743 16.3382   1
  -8 -11  23 38.2776 10.5382   1
 -11  -8  23 25.3262 9.05936   1
   8 -11 -23 16.2280 9.47296   2
  11   8  23 23.3120 9.65205   2
   8 -11 -23 23.1051 8.43300   1
   8 -11 -25 66.9417 11.7258   1
  11   8  25 65.7580 13.0264   2
 -11  -8  25 52.4801 11.2760   1
   9  11   0-0.70853 5.20724   2
  11   9   0 2.23673 5.21842   2
  -9 -11   0-2.80726 6.32395   3
 -11  -9  -2 2160.18 52.2183   3
  11   9   2 1996.84 63.9968   2
  11   9  -2 1971.03 62.7880   2
   9  11   2 1970.43 63.0488   2
   9  11  -2 2027.22 61.9029   2
  -9 -11  -2 2179.62 54.2169   3
 -11   9  -4 511.571 18.0172   3
  -9 -11  -4 479.820 17.8659   3
  11   9   4 462.786 25.0412   2
  -9  11  -4 481.977 18.8502   3
 -11  -9  -4 463.449 16.7045   3
   9  11  -4 464.544 22.9694   2
   9  11   4 433.309 24.3638   2
  -9  11  -6 6870.54 157.249   3
   9  11   6 6405.58 168.369   2
   9  11  -6 6558.19 163.614   2
 -11   9  -6 6906.24 156.046   3
  11   9   6 6565.20 169.222   2
  -9  11  -8 23.1184 5.48347   3
   9  11   8 26.6151 7.71289   2
  11   9   8 22.6559 7.64272   2
 -11   9  -8 39.7115 8.21705   3
   9  11  -8 10.6596 5.53415   2
   9  11  10 4299.49 116.236   2
  11   9  10 4152.18 115.852   2
 -11   9 -10 4449.86 122.402   3
  -9  11 -10 4177.89 105.102   3
   9  11 -10 4106.19 106.833   2
   9  11 -12-0.53366 4.93222   2
   9  11  12 9.49193 6.97601   2
  -9  11 -12-0.81387 7.46634   3
 -11   9 -12-11.7783 19.2316   3
   9 -11 -12 17.8732 11.8038   3
  11   9  12-0.96127 7.06474   2
   9  11  14 2228.38 70.2053   2
  11   9  14 2086.18 69.4178   2
  -9  11 -14 2144.19 79.9523   3
   9 -11 -14 2243.21 67.7254   3
 -11  -9  16 56.8924 9.53303   1
   9  11  16 61.4185 11.1896   2
  -9 -11  16 64.3252 9.98765   1
  11   9  16 45.7263 10.6313   2
  -9  11 -16 36.6255 21.4275   3
  -9 -11  18 2292.09 67.1463   1
   9  11  18 1941.07 68.4840   2
 -11  -9  18 2268.90 66.2248   1
  11   9  18 1995.11 69.2083   2
  -9 -11  20 86.5570 13.5524   1
 -11  -9  20 56.6961 10.2653   1
   9 -11 -20 36.0510 10.6211   2
   9  11  20 43.2687 10.8956   2
  11   9  20 72.6553 12.9091   2
   9 -11 -20 46.8547 8.85040   1
  -9  11 -20 2.20336 21.8373   3
   9 -11 -22 1829.72 66.9549   2
  -9 -11  22 1948.85 66.4316   1
  11   9  22 1795.26 66.6511   2
   9 -11 -22 1890.32 60.0980   1
 -11  -9  22 1822.81 60.8613   1
  11   9  24 130.825 17.1082   2
 -11  -9  24 157.746 17.1466   1
   9 -11 -24 145.963 14.5713   1
  11  10   1 869.166 36.1592   2
  11  10  -1 808.896 34.8623   2
 -10 -11   1 965.735 49.2061   3
  10  11   1 818.798 35.2938   2
 -10 -11  -1 940.999 30.0357   3
 -11 -10  -1 931.503 27.8427   3
  10  11  -1 805.597 34.8006   2
 -11 -10  -3 817.504 24.8980   3
  11  10   3 760.532 34.1027   2
  11  10  -3 840.061 34.1292   2
  10  11   3 816.195 34.6395   2
  10  11  -3 754.721 32.4754   2
 -10 -11  -3 809.935 25.3942   3
 -11  10  -5 167.755 10.2710   3
 -10  11  -5 167.433 10.4412   3
 -10 -11  -5 175.351 10.0186   3
 -11 -10  -5 187.280 9.96302   3
  11  10  -5 159.379 13.5230   2
  10  11   5 207.038 16.6335   2
  11  10   5 173.438 15.8512   2
  10  11  -5 158.094 13.2494   2
  10  11  -7 385.905 20.4699   2
 -10  11  -7 391.968 16.6301   3
  11  10  -7 351.076 20.5883   2
  10  11   7 405.233 24.1282   2
  11  10   7 433.198 24.8480   2
 -11  10  -7 396.991 16.4288   3
  11  10   9 34.2887 8.83495   2
 -11  10  -9 27.9182 5.97014   3
  10  11   9 25.6518 7.91118   2
 -10  11  -9 30.4759 5.85319   3
  10  11  -9 26.1741 6.80013   2
  11  10  -9 27.9713 7.70979   2
  10  11 -11 101.116 10.3943   2
  11  10 -11 116.771 11.4514   2
  10  11  11 117.643 13.5624   2
  11  10  11 122.813 14.1966   2
 -11  10 -11 97.7088 12.9008   3
 -10  11 -11 116.505 11.2352   3
  11  10  13 50.3700 10.6148   2
 -11  10 -13 31.7837 18.3180   3
 -10  11 -13 60.7888 13.1249   3
 -10  11 -15 13.2620 16.4119   3
 -10 -11  15 19.9383 8.05072   1
 -11 -10  15 22.5576 7.48116   1
  10  11  15 16.5926 8.22454   2
  11  10  15 3.14323 7.14973   2
 -11  10 -15 5.81286 19.5471   3
 -10 -11  17 4.19005 6.77355   1
 -11 -10  17 0.83181 7.34135   1
  10  11  17 11.8933 7.06660   2
  11  10  17-1.09688 7.96777   2
 -11  10 -17 26.2897 26.1388   3
  10  11  19 200.651 19.5019   2
  11  10  19 197.150 19.2252   2
 -11 -10  19 216.768 17.9629   1
 -10 -11  19 237.522 18.8650   1
 -10 -11  21 48.8965 11.3301   1
  10 -11 -21 35.7443 11.5919   2
  10  11  21 36.4942 11.2237   2
  11  10  21 34.2975 11.0509   2
 -11 -10  21 42.1384 10.2699   1
 -10 -11  23 129.591 16.3736   1
  10  11  23 137.139 17.5986   2
  11  10  23 168.274 18.2561   2
 -11 -10  23 157.525 15.9716   1
  11  11   0 1.62539 5.90304   2
 -11 -11  -2 6097.46 138.453   3
  11  11   2 5765.10 151.408   2
  11  11  -2 5624.12 149.172   2
  11  11   4-1.75018 5.96589   2
 -11 -11  -4 3.68901 3.26877   3
  11  11  -4-1.48826 6.12866   2
  11  11  -6 956.372 36.9839   2
 -11  11  -6 996.320 30.6515   3
 -11 -11  -6 950.634 29.2547   3
  11  11   6 901.788 39.4354   2
 -11  11  -8 0.38320 4.20797   3
  11  11  -8-0.68767 5.66357   2
  11  11   8-0.96742 7.02673   2
  11  11 -10 3134.44 86.6769   2
  11  11  10 3218.90 94.4832   2
 -11  11 -10 3169.32 81.0138   3
 -11  11 -12 11.8639 7.06733   3
  11  11 -12 1.26975 5.13111   2
  11  11  12-7.19717 8.06638   2
  11  11  14 2621.27 83.9780   2
 -11  11 -14 2295.93 78.7810   3
 -11 -11  16 0.81554 6.33268   1
  11  11  16 5.49915 7.59867   2
 -11  11 -16-6.89677 18.1277   3
  11  11  18 2682.97 89.8910   2
 -11  11 -18 2282.60 105.432   3
 -11  11 -20-25.3072 24.3255   3
 -11 -11  20-0.98965 8.59169   1
  11  11  20 1.18234 8.68954   2
   0 -12   0 7304.47 225.922   3
   0 -12   0 8787.04 198.489   2
   0 -12   2 144.465 10.5903   2
   0 -12  -2 164.577 15.1454   3
   0 -12  -2 150.181 11.6166   2
   0 -12   4 2027.34 54.7295   2
   0 -12  -4 1889.65 57.5969   2
   0 -12  -4 1921.36 53.2872   3
   0 -12  -6 6102.43 144.324   3
   0 -12  -6 6233.70 152.411   2
   0 -12  -8 7123.27 168.231   3
   0  12  -8 7241.76 168.183   3
   0 -12  -8 7492.22 178.020   2
   0  12 -10 1795.73 49.3079   3
   0 -12 -10 1799.36 50.0016   3
   0 -12 -10 1879.31 58.7819   2
   0 -12 -12 8905.32 207.576   2
   0  12 -12 8230.66 193.928   3
   0 -12 -14 369.501 22.4870   2
   0  12 -14 327.374 15.6835   3
   0 -12 -16 1391.75 50.4531   2
   0  12 -16 1278.88 42.3391   3
   0 -12 -18 9.73107 6.98592   2
  12   0  18 3.76305 6.37104   2
   0 -12  18 10.5722 6.38298   1
   0  12 -18 11.3625 7.33599   3
   0 -12 -20 4583.97 125.066   2
  12   0  20 4435.09 117.222   2
   0  12 -22 75.9704 18.7898   3
   0 -12 -22 156.133 16.5763   2
   0 -12  24 2708.38 81.1052   1
   0 -12 -24 2634.48 82.8394   2
   0 -12 -26 9.49177 8.51545   2
   0 -12  26 8.35929 8.19860   1
   0  12 -26-15.3997 23.1301   3
   1 -12   1 79.2657 8.16608   2
  -1 -12  -1 57.5624 7.63663   2
  -1 -12   1 67.4543 8.12908   2
   1 -12  -1 72.6695 8.03366   2
  -1 -12   1 55.1120 16.9700   3
   1 -12  -1 50.0876 16.3531   3
  -1 -12  -1 68.6430 12.3675   3
  -1 -12  -3 9.65633 4.03980   3
   1 -12   3 11.7958 4.72664   2
  -1 -12  -3 10.6938 5.16793   2
   1 -12  -3 5.47181 5.69442   3
   1 -12  -5 34.5479 5.52736   3
  -1 -12  -5 20.8760 4.33467   3
  -1 -12  -5 16.6325 5.62244   2
   1 -12   5 25.6399 5.30424   2
   1 -12  -5 18.9065 6.17830   2
   1 -12  -7 1129.61 34.3643   3
  -1 -12  -7 1135.66 34.6356   3
  -1  12  -7 1141.01 34.6015   3
  -1 -12  -7 1170.33 41.4394   2
   1 -12   7 1183.54 34.6769   2
   1 -12  -7 1129.87 40.6552   2
  -1  12  -9 80.3554 7.17368   3
   1 -12  -9 84.7707 7.38630   3
   1  12  -9 76.2723 7.12843   3
  -1 -12  -9 69.7982 9.82344   2
   1 -12  -9 80.7991 10.1861   2
  -1 -12  -9 77.8868 7.27710   3
   1  12 -11 107.012 8.22563   3
  -1 -12 -11 108.361 11.8871   2
   1 -12 -11 108.022 8.59803   3
   1 -12 -11 126.253 12.6744   2
  -1  12 -11 111.380 8.48055   3
  -1  12 -13 19.2618 4.81991   3
   1  12 -13 23.3079 4.62418   3
  -1 -12 -13 24.2570 7.74575   2
   1 -12 -13 26.0260 7.99886   2
  -1  12 -15 88.1147 9.39277   3
   1  12 -15 77.6008 7.38901   3
  -1 -12 -15 91.7355 11.9775   2
   1 -12 -15 61.3839 10.8448   2
   1  12 -17 0.51628 4.21247   3
  -1 -12 -17 2.83112 6.60518   2
   1 -12 -17 0.93561 6.02373   2
  12   1  17 0.78517 6.28438   2
  -1  12 -17-1.62416 7.05003   3
  -1 -12 -19 299.628 21.8620   2
  12  -1  19 286.291 18.5160   2
   1  12 -19 272.462 18.2979   3
   1 -12  19 318.053 20.1875   1
  -1 -12  19 328.078 20.9623   1
   1 -12 -19 334.244 22.7679   2
  -1  12 -19 238.586 24.2319   3
  12   1  19 286.314 19.2227   2
  12   1  21 68.0828 10.7165   2
   1 -12 -21 65.4964 11.8658   2
   1 -12  21 85.2483 12.5067   1
  -1 -12 -21 56.7072 11.1319   2
  -1 -12  21 81.5531 12.4824   1
  -1  12 -21 37.7912 17.7553   3
   1  12 -21 50.7337 12.4867   3
  -1 -12 -23 282.121 22.2865   2
   1 -12  23 301.548 21.6482   1
  -1 -12  23 301.703 22.5170   1
   1 -12 -23 270.522 21.7464   2
  -1  12 -23 211.406 32.0952   3
   1  12 -23 258.477 26.6609   3
   1 -12 -25 3.53477 9.05324   2
  -1 -12 -25 2.37839 9.51816   2
   1 -12  25 1.04317 8.59148   1
  -1 -12  25 1.10593 8.93808   1
  -1  12 -25-17.6111 23.2759   3
   1  12 -25-1.71485 15.7318   3
   1 -12  27 1.13787 10.0417   1
   1 -12 -27-1.22162 9.08200   2
  -1 -12  27-2.31487 9.35444   1
  -1 -12 -27 4.91738 9.44587   2
  -1  12 -27-20.6213 26.8104   3
   1  12 -27-15.5336 21.7619   3
   2 -12   0 3549.05 91.1190   2
  -2 -12   0 3504.94 110.439   3
  -2 -12  -2 214.413 14.2262   2
   2 -12  -2 188.293 12.9158   2
   2 -12   2 195.300 12.0351   2
  -2 -12  -2 171.545 11.9641   3
   2 -12  -2 175.348 23.5315   3
  -2 -12  -4 4629.37 117.452   2
   2 -12  -4 4486.28 115.980   2
   2 -12   4 4618.70 111.757   2
   2 -12  -4 4635.58 119.081   3
 -12  -2   4 4607.01 105.012   1
  -2 -12  -4 4492.43 110.067   3
   2 -12  -6 27.3364 5.30631   3
   2 -12   6 15.2172 4.80030   2
  -2 -12  -6 19.6387 4.27151   3
  -2  12  -6 15.9897 4.34614   3
  -2 -12  -6 6.15479 5.59212   2
   2 -12  -6 16.1853 5.99486   2
   2 -12  -8 9332.58 210.033   3
  -2  12  -8 9057.97 209.548   3
  -2 -12  -8 9204.04 220.242   2
  -2 -12  -8 9142.97 210.085   3
   2 -12  -8 8911.57 219.059   2
   2 -12 -10 191.405 11.1397   3
  -2 -12 -10 175.730 14.8347   2
   2  12 -10 192.117 11.0134   3
   2 -12 -10 204.590 15.3893   2
  -2  12 -10 179.234 10.8204   3
   2  12 -12 2693.81 68.7655   3
  -2 -12 -12 2846.96 81.1605   2
   2 -12 -12 2656.86 69.8000   3
   2 -12 -12 2814.71 80.3238   2
  -2  12 -12 2617.19 69.9097   3
  -2 -12 -14 98.1452 12.1625   2
  -2  12 -14 100.146 10.1977   3
   2 -12 -14 105.654 12.8883   2
   2  12 -14 101.835 7.98355   3
  -2 -12 -16 5621.30 138.954   2
  12   2  16 5388.63 134.899   2
   2 -12 -16 5312.33 137.036   2
  -2  12 -16 4824.92 132.649   3
   2  12 -16 4869.28 122.016   3
   2  12 -18 5.47354 4.48629   3
  12   2  18 5.71119 6.59423   2
  -2 -12 -18 2.96874 6.17544   2
   2 -12 -18-0.95971 6.17923   2
  12  -2  18 0.69014 6.09076   2
   2 -12  18 3.72489 5.60132   1
  -2 -12  18 2.61850 6.03060   1
  -2  12 -18-5.36648 12.3080   3
  -2 -12 -20 2976.32 91.6632   2
  -2 -12  20 3137.94 89.1033   1
   2 -12 -20 2959.67 91.3458   2
  -2  12 -20 2379.24 100.598   3
  12   2  20 3139.99 87.2210   2
   2 -12  20 3560.95 90.1551   1
   2  12 -20 2618.66 79.3406   3
   2 -12 -22 42.4367 10.5928   2
  -2 -12  22 58.7863 11.2031   1
   2 -12  22 48.6882 10.2766   1
  -2 -12 -22 40.8315 10.7421   2
  -2  12 -22 16.9160 18.6781   3
  12   2  22 25.4317 8.53690   2
   2  12 -22 27.7493 9.12839   3
  -2 -12  24 2025.28 67.3181   1
  -2 -12 -24 1916.66 66.9833   2
   2 -12 -24 1903.15 66.7384   2
   2 -12  24 2116.45 65.8236   1
   2 -12 -26 13.2117 8.82870   2
   2 -12  26 9.35850 8.32447   1
  -2 -12  26 17.5546 10.3293   1
  -2  12 -26-20.6556 23.8545   3
   2  12 -26-1.23490 12.3028   3
   2 -12  28 2402.47 76.3705   1
   2  12 -28 1904.71 78.1510   3
  -3 -12   1-7.01743 15.3568   3
   3  12   1 5.24428 4.66401   2
   3  12  -1 3.26056 4.47579   2
   3 -12  -1 0.54063 4.15413   2
   3 -12   1 2.97589 3.85144   2
  -3 -12  -1-1.80634 5.56492   3
   3  12  -3 151.883 11.1840   2
 -12  -3   3 141.683 7.04953   1
  -3 -12  -3 131.499 9.26235   3
   3 -12  -3 130.050 11.1689   2
   3 -12  -3 126.098 21.0558   3
   3 -12   3 151.913 10.4983   2
  -3 -12  -5 20.0881 4.20886   3
  -3  12  -5 11.6940 4.24979   3
   3  12  -5 14.4279 4.87769   2
   3 -12  -5 13.6107 5.72826   2
   3 -12   5 21.5867 4.88623   2
   3 -12  -5 12.4096 6.04480   3
   3 -12  -7 3.70064 3.77266   3
  -3  12  -7 4.51275 3.55201   3
  -3 -12  -7 4.87820 3.33872   3
   3 -12  -7 7.32072 5.48153   2
 -12  -3   7 0.27230 3.81230   1
   3 -12   7 0.74257 3.99183   2
   3 -12  -9 12.0234 3.99690   3
  -3  12  -9 2.97531 3.61197   3
 -12  -3   9 6.04400 3.28612   1
  -3 -12  -9 0.77853 5.08930   2
   3 -12  -9 5.09052 5.22029   2
   3 -12 -11 47.2588 5.84801   3
   3  12 -11 51.3486 6.07163   3
 -12  -3  11 51.5478 6.24117   1
  -3 -12 -11 69.1078 10.4901   2
   3 -12 -11 47.6975 8.74520   2
  -3  12 -11 48.5956 6.13807   3
  -3  12 -13 183.101 12.8668   3
   3  12 -13 193.549 10.9277   3
   3 -12 -13 189.153 11.4006   3
  -3 -12 -13 226.305 17.4315   2
   3 -12 -13 213.068 16.8983   2
  12   3  13 195.666 16.0892   2
 -12  -3  13 195.580 11.9921   1
   3  12 -15 297.997 14.0154   3
  12   3  15 313.980 20.6248   2
  -3 -12 -15 321.075 21.7396   2
   3 -12 -15 297.341 20.6732   2
  -3  12 -15 299.220 20.8907   3
   3  12 -17 4.55588 3.82980   3
  12   3  17 2.52211 6.25021   2
  -3 -12 -17 3.93738 6.33767   2
   3 -12 -17 0.94848 6.37828   2
  -3  12 -17 2.69022 11.1804   3
   3 -12  17-2.77123 6.16323   1
   3  12 -19 26.1769 5.58497   3
  12   3  19 16.4026 7.98995   2
  -3 -12 -19 12.3711 8.80974   2
   3 -12  19 17.4101 6.90533   1
   3 -12 -19 14.2338 7.82346   2
  -3 -12  19 28.0293 8.72764   1
  -3  12 -19 7.20858 15.9095   3
   3  12 -21 17.3481 5.75018   3
   3 -12  21 11.2194 7.24131   1
  -3 -12  21 11.7668 8.00351   1
   3 -12 -21 12.7813 7.64652   2
  -3  12 -21-4.23088 19.5522   3
  12   3  21-1.81596 7.81943   2
   3  12 -23 24.4215 8.16814   3
  -3 -12  23 16.9963 8.99224   1
   3 -12  23 30.0826 8.97779   1
  12   3  23 20.8299 8.97697   2
  -3  12 -23-4.40481 18.9659   3
   3 -12 -23 22.8383 9.75836   2
   3 -12 -25 3.55724 8.50965   2
   3 -12  25 6.70564 7.36077   1
  -3  12 -25-22.9576 25.7301   3
  -3 -12  25 8.16243 8.16174   1
   3  12 -25 0.77428 7.46523   3
   3 -12 -27 13.6374 10.0201   2
   3 -12  27-3.18017 9.79752   1
   3  12 -27 7.14973 9.44993   3
   4  12   0 2051.87 59.4899   2
   4 -12   0 1995.67 57.9659   2
  -4 -12   0 2118.95 67.7342   3
   4  12   2 74.7454 8.88630   2
   4  12  -2 71.6740 8.24862   2
   4 -12  -2 68.5516 8.43906   2
   4 -12   2 62.3366 7.63585   2
  -4 -12   2 43.5940 17.8687   3
  -4 -12  -2 75.7627 7.38379   3
  -4 -12  -4 9427.88 220.298   3
   4  12   4 9835.23 229.337   2
   4  12  -4 9796.75 224.645   2
   4 -12  -4 9589.80 227.768   2
   4 -12   4 9842.27 222.743   2
   4 -12  -4 9373.85 256.253   3
  -4 -12  -6 1167.59 35.8845   3
  -4  12  -6 1177.72 36.2016   3
 -12  -4   6 1256.37 34.1783   1
   4  12   6 1173.61 42.9924   2
   4  12  -6 1245.68 38.4196   2
   4 -12  -6 1240.41 42.4543   2
   4 -12   6 1244.89 37.0788   2
   4 -12  -6 1273.93 45.3602   3
  -4  12  -8 1947.69 57.0758   3
   4  12   8 2096.80 66.5113   2
   4  12  -8 2215.58 59.3770   2
   4 -12  -8 2060.07 65.1456   2
   4 -12   8 2095.27 57.3647   2
   4 -12  -8 2070.61 58.9850   3
 -12  -4  10 429.784 17.4529   1
   4 -12 -10 418.721 22.7511   2
  -4  12 -10 404.702 17.5631   3
   4 -12 -10 431.750 17.8128   3
   4 -12 -12 5436.09 127.430   3
   4  12 -12 5281.32 126.198   3
  12   4  12 5413.86 139.169   2
   4 -12 -12 5572.34 139.052   2
 -12  -4  12 5428.47 127.596   1
  -4  12 -12 4990.05 129.391   3
   4  12 -14 391.658 16.6294   3
   4 -12 -14 419.154 17.8043   3
  12   4  14 394.369 23.3765   2
   4 -12 -14 419.218 24.0262   2
  -4  12 -14 429.299 23.6833   3
   4  12 -16 3613.48 93.2907   3
   4 -12 -16 3660.35 95.2115   3
   4 -12 -16 3704.12 108.573   2
  -4  12 -16 3538.93 112.015   3
  12   4  16 3902.50 107.350   2
   4 -12  18 182.510 14.4277   1
   4 -12 -18 163.960 16.5895   2
  12   4  18 162.131 15.4709   2
  -4  12 -18 122.873 23.0399   3
   4  12 -18 168.231 10.3379   3
  -4 -12  20 2478.88 75.2699   1
  -4  12 -20 1680.52 87.3610   3
   4 -12  20 3015.66 75.7590   1
   4 -12 -20 2313.58 75.9210   2
  12   4  20 2408.87 74.3562   2
   4  12 -20 2089.13 60.0042   3
  -4 -12  22 25.7037 10.1089   1
   4 -12 -22 25.5052 9.06004   2
  12   4  22 16.2244 8.36711   2
   4 -12  22 26.2815 8.66904   1
  -4  12 -22 19.8408 22.1042   3
   4  12 -22 19.1485 5.58119   3
  -4 -12  24 2027.01 67.7202   1
  12   4  24 1868.98 61.6567   2
   4 -12 -24 1843.72 65.3373   2
   4 -12  24 2025.41 61.8398   1
   4  12 -26 61.6745 9.05691   3
   4 -12  26 74.8928 12.7301   1
  -4 -12  26 88.5775 15.2414   1
   4 -12 -26 64.6116 14.4163   2
   4  12 -28 2673.32 75.9235   3
   5 -12  -1 153.518 11.9136   2
   5 -12   1 148.662 11.2146   2
   5  12   1 144.868 12.0677   2
   5  12  -1 172.176 12.7342   2
  -5 -12   1 163.770 21.1561   3
  -5 -12  -1 181.245 12.4686   3
 -12   5  -3-0.51473 3.87010   3
  -5 -12  -3-0.36345 3.30948   3
   5 -12  -3 1.80686 4.26939   2
   5 -12   3 3.73980 4.35225   2
   5  12   3 5.93811 5.38356   2
   5  12  -3 3.78780 4.69779   2
  -5 -12  -5 23.7892 4.80982   3
  -5  12  -5 28.8638 5.32295   3
   5 -12  -5 23.3500 6.48067   2
   5  12   5 23.5223 6.91001   2
   5 -12   5 19.0984 5.26347   2
   5  12  -5 18.8778 5.53465   2
 -12   5  -5 49.7378 17.7667   3
   5 -12  -5 14.2926 15.3884   3
  -5  12  -7 127.940 9.27453   3
  -5 -12  -7 134.018 9.35562   3
   5 -12  -7 131.264 12.3328   2
   5  12   7 132.966 12.6727   2
   5 -12   7 140.935 9.45805   2
   5  12  -7 135.334 10.2476   2
 -12  -5   7 140.544 8.85241   1
   5 -12  -7 165.607 16.1437   3
   5  12   9 307.650 19.7953   2
   5 -12  -9 303.944 19.2295   2
   5  12  -9 304.892 15.3199   2
 -12  -5   9 343.124 15.2372   1
   5 -12  -9 327.929 16.4390   3
  -5  12  -9 306.766 14.7659   3
  -5  12 -11 40.2515 6.33254   3
   5  12  11 52.2199 9.29784   2
 -12  -5  11 49.5559 6.96242   1
   5 -12 -11 30.0842 7.64059   2
  12   5  11 41.6359 8.65690   2
   5 -12 -11 48.8259 6.01301   3
  -5  12 -13 57.7824 9.52457   3
   5 -12 -13 43.8548 5.91846   3
  12   5  13 57.0043 9.82264   2
   5 -12 -13 38.5305 8.50857   2
 -12  -5  13 43.6104 6.82289   1
   5 -12 -15 7.20060 3.98542   3
   5  12 -15 4.63784 3.79370   3
  12   5  15 6.23566 6.47057   2
 -12  -5  15-2.65551 5.18953   1
   5 -12 -15-0.91166 5.86985   2
   5 -12  15 1.20672 5.10575   1
  -5  12 -15 1.02896 9.00712   3
 -12  -5  17 10.4368 5.96677   1
  12   5  17 11.9184 7.05097   2
   5  12 -17 20.0875 4.80051   3
   5 -12 -17 17.0949 5.10689   3
   5 -12 -17 12.6189 7.54348   2
   5 -12  17 8.87694 6.24340   1
  -5  12 -17 1.66515 14.4591   3
   5  12 -19 39.1751 5.51252   3
   5 -12  19 39.2357 8.28448   1
   5 -12 -19 35.8758 9.57911   2
  -5 -12  19 45.0772 9.54222   1
 -12  -5  19 33.2216 7.64430   1
  -5  12 -19 38.2434 20.5010   3
  12   5  19 39.0402 10.0005   2
   5 -12  21 246.250 17.6924   1
   5 -12 -21 215.296 19.7945   2
  12   5  21 237.394 19.4729   2
  -5 -12  21 241.636 19.8644   1
   5  12 -21 205.260 11.6879   3
  -5 -12  23 131.274 16.8721   1
  12   5  23 100.150 14.2448   2
   5 -12 -23 93.8317 14.7995   2
   5 -12  23 107.150 13.0903   1
   5  12 -23 102.956 8.79046   3
   5 -12  25 8.21246 7.44568   1
  12   5  25 9.19240 8.94089   2
   5 -12 -25-2.45689 9.53903   2
  -5  12 -25-11.9799 23.8679   3
  -5 -12  25 1.19770 8.59550   1
   6  12   0 11237.3 272.804   2
  -6 -12   0 12374.1 278.904   3
 -12   6  -2 81.9630 5.82131   3
   6 -12   2 83.8850 8.64847   2
   6  12   2 81.2843 9.78605   2
   6  12  -2 77.3101 9.14249   2
  -6 -12   2 61.3890 20.6582   3
  -6 -12  -2 79.7557 7.49025   3
  -6 -12  -4 3670.62 90.1835   3
 -12   6  -4 3783.94 89.1258   3
   6 -12  -4 3626.23 97.6881   2
   6 -12   4 3721.95 93.6104   2
   6  12   4 3433.87 97.7297   2
   6  12  -4 3766.87 96.0781   2
  -6  12  -6 96.3482 8.21288   3
  -6 -12  -6 110.518 8.29537   3
   6 -12  -6 111.085 11.3035   2
   6 -12   6 112.066 8.88333   2
   6  12   6 106.099 11.2143   2
 -12   6  -6 107.993 16.3212   3
   6  12  -6 110.576 10.0039   2
  -6  12  -8 1991.32 56.7553   3
 -12  -6   8 2398.64 58.7582   1
   6 -12  -8 2115.78 65.4085   2
   6 -12   8 2138.80 56.9628   2
   6  12   8 2135.93 66.8424   2
   6  12  -8 2139.56 60.0921   2
  12   6   8 2044.81 66.6728   2
   6 -12  -8 2356.96 78.0460   3
   6 -12 -10 18.1587 6.13286   3
  -6  12 -10 20.3489 4.85728   3
   6 -12 -10 16.7720 6.33852   2
   6  12  10 10.7226 5.63328   2
  12   6  10 15.4697 7.15146   2
   6  12 -10 13.5151 4.91150   2
 -12  -6  10 14.4696 4.70985   1
  12   6  12 4647.79 134.638   2
   6 -12 -12 4826.80 134.781   2
   6  12  12 4836.03 135.873   2
  -6  12 -12 4692.03 127.128   3
   6 -12 -12 5119.24 124.623   3
 -12  -6  14-0.55901 4.68841   1
   6 -12 -14 1.55969 3.52329   3
  12   6  14 0.91545 6.24094   2
   6  12  14-2.82169 6.99246   2
   6 -12 -14 0.90520 6.33562   2
   6 -12  14 0.55402 4.43430   1
  -6  12 -14-3.42696 7.74143   3
   6 -12 -16 2851.41 76.1785   3
   6 -12 -16 2942.96 89.2671   2
  12   6  16 2985.50 89.8076   2
  -6  12 -16 2866.12 98.6838   3
 -12  -6  16 3032.59 81.7069   1
   6 -12 -18 13.0683 4.30182   3
   6  12 -18 12.8227 4.45320   3
 -12  -6  18 8.93961 5.51033   1
   6 -12 -18 18.3964 8.18443   2
  -6 -12  18 7.31893 6.49030   1
   6 -12  18 8.97595 6.19640   1
  -6  12 -18 13.2028 16.7806   3
  12   6  18 23.1060 9.01133   2
   6 -12  20 1782.09 52.2226   1
   6  12 -20 1334.94 40.9352   3
   6 -12 -20 1398.57 43.0412   3
  -6 -12  20 1701.92 56.6102   1
   6 -12 -20 1587.53 57.9750   2
  12   6  20 1597.82 56.6612   2
 -12  -6  20 1606.42 51.1780   1
  -6 -12  22-3.67281 9.20449   1
   6 -12 -22 5.45407 4.88598   3
   6 -12  22 1.51089 6.61280   1
   6 -12 -22-1.13155 8.02085   2
  12   6  22-4.18807 8.38022   2
  -6  12 -22-4.60438 20.1522   3
  -6 -12  24 5167.23 136.779   1
  12   6  24 4825.63 131.662   2
   6 -12 -24 4865.26 135.672   2
  12   6  26 64.3872 13.4656   2
   7  12   1 66.5494 9.17822   2
   7  12  -1 60.9102 8.92108   2
  -7 -12  -1 67.9136 8.52736   3
  -7 -12   1 76.8656 18.1292   3
 -12   7  -3 49.7309 4.90658   3
   7  12   3 36.0578 7.80206   2
   7  12  -3 36.5741 7.45379   2
  -7 -12  -3 53.8879 6.09646   3
 -12   7  -5 10.7275 4.29694   3
   7  12  -5-0.58281 4.52692   2
  -7 -12  -5 0.72568 3.37990   3
  -7  12  -5 13.2071 4.35033   3
   7  12   5 4.60442 5.57512   2
  -7  12  -7 10.7106 4.42792   3
  -7 -12  -7 13.4285 4.34718   3
  12   7   7 10.0808 6.31887   2
   7  12   7 3.18301 5.57298   2
   7  12  -7 9.30015 5.41852   2
 -12   7  -7 11.4671 9.93729   3
  -7  12  -9 22.7172 5.35445   3
  12   7   9 12.9217 7.23497   2
   7  12   9 21.0693 7.38695   2
   7  12  -9 14.8884 5.41100   2
 -12   7  -9 1.35090 17.2669   3
   7 -12  -9 14.1436 14.8458   3
  -7  12 -11 6.95877 4.93322   3
 -12  -7  11 5.96155 4.69223   1
   7 -12 -11 4.25904 5.88552   2
  12   7  11 7.15589 6.26114   2
   7  12  11-5.37138 6.34616   2
   7 -12 -11 2.31572 6.81243   3
   7 -12 -13 12.5738 5.31359   3
  12   7  13 11.2722 6.90595   2
 -12  -7  13 7.99366 5.24110   1
   7 -12 -13 5.46864 6.46307   2
   7  12  13 5.61430 6.29484   2
   7 -12  13 7.51565 5.05712   1
  -7  12 -13 6.45915 5.92823   3
  12   7  15 4.85670 7.46724   2
   7 -12 -15 11.8115 4.68370   3
 -12  -7  15 10.7248 6.00441   1
  -7  12 -15 15.0061 10.7475   3
   7  12  15 9.77541 6.84620   2
   7 -12 -15 18.1229 8.00348   2
   7 -12  15 10.1641 5.53288   1
   7 -12 -17 20.1299 5.01662   3
   7  12  17 12.4632 7.98754   2
  -7 -12  17 14.2731 7.21784   1
   7 -12 -17 20.3492 8.30886   2
 -12  -7  17 18.5084 6.92304   1
  12   7  17 6.15112 7.45425   2
  -7  12 -17 6.94480 16.2840   3
   7 -12 -19 53.2028 6.84334   3
  -7 -12  19 60.4918 10.6488   1
 -12  -7  19 46.8976 9.06178   1
   7 -12 -19 42.5613 10.3845   2
  12   7  19 50.2183 11.6584   2
  -7  12 -19 19.9498 22.7952   3
 -12  -7  21 10.7041 7.83716   1
   7 -12 -21 17.2364 5.29879   3
  -7 -12  21 23.3186 9.87308   1
   7 -12 -21 12.4948 9.44691   2
  12   7  21 15.1128 9.13993   2
  -7  12 -21-11.5021 23.4910   3
   7 -12 -23 126.963 9.95623   3
  -7 -12  23 151.951 17.3641   1
  12   7  23 133.755 16.5951   2
   7 -12 -23 137.065 17.3465   2
  -7  12 -23 83.8529 26.1870   3
   7 -12 -25-4.90983 8.80473   1
  12   7  25-1.11330 9.42059   2
  12   7  27-4.55666 9.80730   2
   8  12   0 5167.57 139.513   2
  -8 -12   0 6141.23 146.938   3
 -12   8  -2 328.249 13.1758   3
   8  12   2 313.714 19.6854   2
   8  12  -2 290.037 17.8293   2
  -8 -12  -2 314.560 14.5840   3
 -12   8  -4 4996.95 114.982   3
  -8 -12  -4 4985.09 117.082   3
  12   8   4 4673.71 128.966   2
   8  12   4 4820.57 128.054   2
   8  12  -4 4906.64 125.115   2
  -8  12  -6 158.117 10.4638   3
  -8 -12  -6 147.250 9.80941   3
  12   8   6 179.587 15.8532   2
   8  12   6 172.539 15.3445   2
   8  12  -6 178.961 13.4834   2
 -12   8  -6 152.918 9.74380   3
  -8  12  -8 2940.35 76.0597   3
  12   8   8 2810.17 86.9104   2
 -12   8  -8 3018.81 83.7029   3
   8  12   8 3039.07 87.9335   2
   8  12  -8 3129.84 81.3461   2
   8  12  10 381.688 23.2785   2
   8 -12 -10 305.114 30.6444   3
 -12   8 -10 323.966 30.3627   3
  12   8  10 365.521 23.0679   2
  -8  12 -10 352.073 16.7063   3
   8  12  12 1030.29 42.7211   2
   8 -12 -12 1092.20 48.2550   3
  12   8  12 1060.22 42.8755   2
  -8  12 -12 982.358 34.3365   3
  12   8  14 17.8822 7.96695   2
 -12  -8  14 24.5627 6.85240   1
   8  12  14 16.6674 7.78575   2
  -8  12 -14 27.8837 9.29239   3
   8 -12 -14 27.4728 7.42243   3
   8 -12 -16 3587.13 104.015   2
   8  12  16 3461.75 103.121   2
 -12  -8  16 3966.37 97.6821   1
  12   8  16 3600.85 103.550   2
  -8  12 -16 3142.39 106.090   3
   8 -12 -16 3386.99 88.3768   3
   8 -12 -18 12.7290 5.00064   3
   8  12  18 7.71270 7.81104   2
   8 -12 -18-2.15104 7.81292   2
  -8 -12  18 8.18839 7.13897   1
 -12  -8  18 6.09793 6.27900   1
  12   8  18-4.31163 8.28314   2
  -8 -12  20 4133.42 109.066   1
   8 -12 -20 3717.27 109.202   2
  12   8  20 3870.72 110.307   2
 -12  -8  20 3900.98 102.924   1
   8 -12 -20 3540.97 91.1337   3
   8 -12 -22 139.514 17.5311   2
  12   8  22 152.370 17.1750   2
  -8 -12  22 178.585 18.7158   1
 -12  -8  22 175.222 16.5013   1
 -12  -8  24 1286.37 48.8747   1
   8 -12 -24 1214.81 47.0624   1
  12   9   1-0.81879 5.80455   2
  12   9  -1 5.53374 5.94415   2
  -9 -12   1 20.5520 20.3571   3
   9  12   1 0.77349 5.75104   2
   9  12  -1 7.47296 6.09805   2
  -9 -12  -1 8.95065 6.75329   3
   9  12  -3 9.77896 6.16802   2
  -9 -12  -3 9.92503 4.42919   3
 -12   9  -3 8.77090 4.14484   3
  12   9   3 12.7162 6.58624   2
   9  12   3 11.0616 6.68917   2
   9  12  -5-3.99245 5.42942   2
 -12   9  -5 10.6818 4.18129   3
  -9 -12  -5 1.44434 3.59722   3
  -9  12  -5 2.08467 4.35875   3
  12   9   5-0.86583 5.82248   2
   9  12   5-2.53811 5.36403   2
   9  12  -7 18.9999 6.37421   2
 -12   9  -7 31.2925 5.45049   3
  -9  12  -7 28.2535 5.57425   3
  -9 -12  -7 29.2566 5.29799   3
  12   9   7 26.2413 7.81057   2
   9  12   7 16.7362 7.40963   2
   9  12   9 101.017 12.7427   2
   9  12  -9 104.721 10.6451   2
 -12   9  -9 118.260 11.3948   3
  12   9   9 118.417 13.8136   2
  -9  12  -9 117.191 9.30854   3
  -9  12 -11 2.76366 4.67481   3
  12   9  11-0.97571 6.46955   2
   9  12  11 1.90274 5.64221   2
   9 -12 -11-10.1623 18.6956   3
 -12   9 -11 11.3525 14.5552   3
  -9  12 -13 22.5559 7.37359   3
 -12  -9  13 16.4410 6.30931   1
   9  12  13 12.0733 7.73877   2
 -12   9 -13 22.9358 20.9294   3
   9 -12 -13-6.91621 18.4895   3
  12   9  13 20.7749 8.15717   2
   9  12  15 27.5988 9.52883   2
 -12  -9  15 31.5447 8.08848   1
 -12   9 -15-5.53288 19.9391   3
  12   9  15 22.8702 9.11158   2
   9 -12 -15 10.3375 10.1772   3
  -9  12 -15 17.4882 9.35299   3
  -9 -12  17 13.3138 7.25709   1
   9 -12 -17 14.1059 8.35024   2
   9  12  17 31.9404 9.65225   2
 -12  -9  17 21.4566 7.77855   1
  12   9  17 30.4993 10.2972   2
  -9  12 -17 45.5951 19.5016   3
   9  12  19-1.15464 8.08164   2
   9 -12 -19-4.57025 8.68517   2
  12   9  19-1.14728 8.52935   2
  -9 -12  19 3.78137 7.56650   1
 -12  -9  19-5.06035 8.13139   1
  -9  12 -19 4.08033 20.9566   3
   9 -12 -21 90.8005 15.0333   2
 -12  -9  21 78.7634 11.4606   1
   9 -12 -21 99.6074 12.6889   1
  12   9  21 79.4558 14.3252   2
   9 -12 -23 6.84840 7.37016   1
 -12  -9  23-1.00140 8.62133   1
  12   9  23 8.21961 9.76047   2
  12  10   0 2882.65 86.6826   2
  10  12   0 2966.97 86.4372   2
  12  10   2 236.095 18.1492   2
  12  10  -2 237.195 17.6066   2
  10  12   2 265.301 18.9823   2
  10  12  -2 239.257 17.1847   2
 -10 -12  -2 242.620 13.4691   3
 -12  10  -4 3137.77 75.9984   3
  12  10  -4 2878.76 85.6373   2
  10  12   4 2934.20 87.7410   2
  10  12  -4 2891.52 84.5393   2
  12  10   4 2898.37 88.5512   2
 -10 -12  -4 3144.47 75.7463   3
 -12  10  -6 121.749 8.60584   3
 -10 -12  -6 112.186 8.51428   3
 -10  12  -6 119.233 9.29657   3
  12  10  -6 96.8117 11.5696   2
  10  12   6 101.857 12.6918   2
  10  12  -6 112.649 11.6066   2
  12  10   6 106.288 13.5622   2
 -10  12  -8 4770.93 115.902   3
  12  10  -8 4719.25 123.889   2
  10  12   8 4919.56 130.290   2
  12  10   8 4769.63 130.229   2
  10  12  -8 4689.96 121.920   2
 -12  10  -8 4837.80 114.799   3
  12  10  10 40.0449 10.1118   2
 -12  10 -10 27.4391 6.53654   3
 -10  12 -10 23.1247 5.55985   3
  10  12 -10 23.0218 7.00542   2
  10  12  10 14.9319 7.24940   2
  10  12  12 1271.86 50.6344   2
  12  10  12 1332.94 51.6506   2
 -12  10 -12 1379.26 49.2460   3
 -10  12 -12 1229.63 40.0929   3
 -10  12 -14 3.46222 7.19906   3
 -12 -10  14 9.88633 5.87212   1
  10  12  14 9.52936 7.69259   2
  12  10  14 4.32534 8.04088   2
  10  12  16 1891.29 67.9643   2
  12  10  16 1860.76 67.5237   2
 -12  10 -16 1391.77 76.6726   3
 -10  12 -16 1787.57 65.9477   3
 -12 -10  16 2240.01 64.5743   1
 -10 -12  16 2258.85 66.5369   1
 -10 -12  18 345.239 21.9724   1
  10  12  18 298.458 23.3113   2
 -12 -10  18 337.966 21.7624   1
  12  10  18 302.395 23.7157   2
 -10  12 -18 225.410 27.6199   3
 -12  10 -18 194.563 31.7517   3
 -12 -10  20 2794.73 81.9458   1
  10 -12 -20 2484.83 85.2912   2
  10  12  20 2660.15 86.9534   2
  12  10  20 2487.19 85.2861   2
 -10 -12  20 3079.13 87.5960   1
 -10  12 -20 2091.38 98.0850   3
 -12 -10  22 68.0216 11.7483   1
  11  12   1 25.0060 7.76100   2
  11  12  -1 43.7164 9.03595   2
  12  11   1 21.9972 8.21962   2
  12  11  -1 35.4186 8.79113   2
 -11 -12  -1 35.7187 11.3780   3
  11  12   3 3.58391 6.81255   2
 -11 -12  -3 6.89916 4.57094   3
  11  12  -3 11.0232 6.72246   2
  12  11   3 6.42617 6.66986   2
  12  11  -3 8.92422 6.43147   2
  12  11   5 10.3860 7.63226   2
 -11 -12  -5 11.6262 4.40554   3
 -12  11  -5 6.62407 4.92362   3
  11  12  -5 1.53571 6.20749   2
  12  11  -5 3.91548 5.95443   2
  11  12   5 3.80561 6.12718   2
  11  12   7 10.5424 7.05481   2
  12  11   7 20.6487 7.80258   2
 -12  11  -7 14.7749 5.28039   3
 -11  12  -7 18.9129 5.44730   3
 -11 -12  -7 18.0252 4.99716   3
 -12 -11  -7 19.1528 4.93982   3
  11  12  -7 25.1218 7.64511   2
  12  11  -7 22.8418 7.44987   2
 -12  11  -9 1.60851 4.30021   3
 -11  12  -9 9.58710 4.92270   3
  11  12  -9-0.70588 5.97351   2
  12  11  -9 2.21946 6.31534   2
  11  12   9 5.11192 7.42648   2
  12  11   9 10.4905 7.71033   2
 -12  11 -11 53.2679 7.52599   3
 -11  12 -11 48.1386 7.41102   3
  11  12 -11 54.6161 8.85240   2
  12  11 -11 44.5686 8.96980   2
  11  12  11 53.8574 10.9699   2
  12  11  11 63.8277 11.8973   2
 -12 -11  13 186.551 14.9158   1
  11  12  13 175.764 18.0301   2
  12  11  13 153.988 17.0309   2
 -12  11 -13 141.751 13.4639   3
 -11  12 -13 151.598 11.8060   3
 -11 -12  15 447.650 24.6968   1
  11  12  15 357.329 25.5304   2
 -12 -11  15 420.919 23.3379   1
  12  11  15 405.215 27.0935   2
 -12  11 -15 338.615 24.6971   3
 -11  12 -15 332.337 20.7987   3
 -12  11 -17 73.9025 21.0885   3
 -11 -12  17 104.660 13.2355   1
 -12 -11  17 111.859 13.3990   1
  11  12  17 92.1535 14.8312   2
  12  11  17 78.2289 14.3060   2
 -11  12 -17 96.8544 15.7702   3
 -11 -12  19 29.3298 10.5183   1
 -12 -11  19 32.6967 10.0716   1
  11  12  19 29.0276 11.1124   2
  12  11  19 35.1488 11.9355   2
 -12  11 -19 13.0768 23.6905   3
 -11  12 -19 6.52799 17.6496   3
  12  12   0 1605.47 56.0530   2
  12  12   2-1.85732 6.66457   2
  12  12  -2-1.73750 6.53166   2
  12  12   4 2578.54 78.7533   2
  12  12  -4 2389.37 74.6773   2
 -12 -12  -6-1.38467 3.95691   3
  12  12  -6-5.60864 6.95604   2
  12  12   6-1.02293 7.69088   2
 -12  12  -8 2449.65 63.9583   3
 -12 -12  -8 2365.73 62.1232   3
  12  12   8 2393.87 77.5000   2
  12  12  -8 2378.18 71.8292   2
 -12  12 -10-1.71208 4.31778   3
  12  12 -10 0.73759 6.13100   2
  12  12  10-8.74611 9.00421   2
  12  12  12 4582.69 127.496   2
 -12  12 -12 4423.09 110.144   3
 -12  12 -14 5.75656 6.09576   3
  12  12  14 1.18139 8.58124   2
 -12 -12  14 1.65785 6.82734   1
  12  12  16 455.622 29.1286   2
 -12  12 -16 400.143 23.1407   3
 -12 -12  18-1.93819 7.68033   1
 -12  12 -18 16.2720 12.4341   3
   0 -13  -1-0.59286 5.06041   2
   0 -13   1-0.54602 4.70066   2
   0 -13  -1-7.76152 16.9850   3
   0 -13  -3 4.49482 4.82775   2
   0 -13   3-0.51598 4.55364   2
   0 -13  -3 0.83003 7.02342   3
   0 -13  -5 7.79758 4.30278   3
   0 -13  -5 2.75012 4.93550   2
   0 -13  -7 3.64214 3.42458   3
   0 -13  -7-0.72528 5.07660   2
   0 -13  -9 0.77957 5.31461   2
   0 -13  -9 3.31538 3.56771   3
   0  13  -9-1.63701 3.61166   3
   0 -13 -11-0.83145 5.43382   2
   0  13 -11 2.81481 3.40287   3
   0 -13 -11 2.97495 3.56475   3
   0  13 -13-3.19963 3.98465   3
   0 -13 -13-1.75958 5.83382   2
   0  13 -15 4.64287 3.87245   3
   0 -13 -15-3.79613 6.64267   2
   0  13 -17-0.91965 4.24973   3
   0 -13 -17-1.01270 6.61814   2
  13   0  17 2.47748 6.86413   2
   0  13 -19 5.46490 5.30431   3
   0 -13 -19-4.26133 7.06373   2
  13   0  19-2.45329 6.79712   2
   0 -13  19 0.89287 6.71287   1
   0 -13 -21 2.23245 7.91281   2
   0 -13  21 0.96577 7.26167   1
   0  13 -21 12.3895 7.67628   3
   0 -13 -23 3.50380 7.74427   2
   0 -13  23-4.45045 7.78763   1
   0  13 -23-6.78646 9.16895   3
   0 -13  25-5.70647 8.86213   1
   0  13 -25 4.27837 11.0521   3
   1 -13   0-0.56201 4.36448   2
  -1 -13   0 10.5279 5.20345   2
  -1 -13   0-5.78958 16.4725   3
  -1 -13  -2 6120.20 151.631   2
  -1 -13  -2 6146.24 161.862   3
   1 -13  -2 6135.52 151.250   2
   1 -13  -2 6329.29 183.544   3
   1 -13   2 6181.99 149.054   2
   1 -13  -4 0.65442 4.58061   2
  -1 -13  -4 1.91940 4.33612   3
   1 -13   4 0.94750 3.97365   2
  -1 -13  -4 0.66665 5.23034   2
   1 -13  -4 14.9377 7.10305   3
  -1 -13  -6 3823.85 103.082   2
   1 -13   6 4005.73 96.4690   2
   1 -13  -6 3829.42 102.745   2
   1 -13  -6 3715.11 95.9129   3
  -1 -13  -6 3850.07 95.1481   3
   1 -13  -8-1.53469 5.01478   2
   1 -13  -8 2.85683 3.36133   3
  -1 -13  -8 2.07076 3.47360   3
  -1  13  -8 1.25169 3.65229   3
  -1 -13  -8-0.76333 5.06136   2
   1 -13 -10 4164.57 101.923   3
  -1  13 -10 3984.50 101.118   3
  -1 -13 -10 4020.53 101.558   3
   1  13 -10 4134.35 101.711   3
   1 -13 -10 4337.67 113.532   2
  -1 -13 -10 4446.26 113.452   2
   1 -13 -12-0.85485 5.98424   2
  -1  13 -12 5.63253 3.88038   3
   1  13 -12 6.39327 3.82782   3
   1 -13 -12 7.73834 3.88610   3
  -1 -13 -12 2.59828 5.74367   2
   1  13 -14 3506.04 89.7613   3
   1 -13 -14 3888.90 104.994   2
  -1  13 -14 3528.84 90.5933   3
  -1 -13 -14 3915.80 105.007   2
   1 -13 -16 2.91275 6.61969   2
  -1  13 -16 3.22784 4.19954   3
   1  13 -16 6.63788 4.00084   3
  -1 -13 -16 5.83788 6.98309   2
  13   1  16-0.84709 7.23091   2
  -1 -13 -18 2916.92 87.3946   2
   1 -13  18 3273.28 85.5969   1
  13   1  18 2840.62 82.5836   2
  13  -1  18 2921.37 81.8722   2
  -1 -13  18 3235.25 87.0129   1
   1 -13 -18 2719.98 86.1499   2
  -1  13 -18 2426.74 74.4010   3
   1  13 -18 2502.46 71.8244   3
   1  13 -20 17.0155 6.17730   3
   1 -13 -20 17.3512 9.34050   2
  13   1  20 5.21923 6.96866   2
  -1 -13  20 14.3642 7.51867   1
  -1 -13 -20 7.59646 8.25444   2
   1 -13  20 16.7451 7.72033   1
  -1  13 -20 17.7714 7.65705   3
   1 -13 -22 2552.49 84.1979   2
  -1 -13 -22 2685.17 84.8459   2
  -1 -13  22 2846.70 84.4805   1
  -1  13 -22 2181.85 78.5979   3
   1  13 -22 2189.23 70.5915   3
   1 -13  24 1.06112 8.23947   1
   1 -13 -24 4.82205 8.85974   2
  -1 -13  24-2.29174 8.02015   1
  -1 -13 -24 2.45181 8.58032   2
  -1  13 -24-9.43812 13.1737   3
   1  13 -24-0.76065 6.60354   3
   1  13 -26 1428.54 53.5044   3
   1 -13  26 1794.66 61.3230   1
   2 -13  -1 318.361 17.2588   2
   2 -13   1 326.278 17.2646   2
  -2 -13  -1 300.196 25.9609   3
  -2 -13  -3 451.426 22.6732   2
   2 -13  -3 439.152 21.7272   2
   2 -13   3 453.689 20.0257   2
   2 -13  -3 425.119 35.4292   3
  -2 -13  -3 431.905 20.3649   3
  -2 -13  -5 320.097 19.1323   2
   2 -13  -5 287.740 17.5095   2
   2 -13  -5 275.462 18.5982   3
   2 -13   5 291.085 14.8886   2
  -2 -13  -5 255.506 13.6980   3
   2 -13  -7 10.2887 4.17059   3
  -2 -13  -7 12.9416 4.11058   3
  -2  13  -7 10.1281 4.44246   3
   2 -13   7 12.0031 4.72971   2
  -2 -13  -7 12.2356 6.12482   2
   2 -13  -7 3.63544 4.89447   2
  -2  13  -9 343.864 15.8933   3
  -2 -13  -9 336.326 15.8337   3
  -2 -13  -9 322.264 21.1349   2
   2 -13  -9 367.252 21.5800   2
   2 -13  -9 324.418 15.5326   3
  -2  13 -11 8.47000 3.81316   3
   2 -13 -11 10.2187 4.05312   3
   2  13 -11 6.50243 4.07787   3
  -2 -13 -11 6.90464 6.19639   2
   2 -13 -11 8.26323 5.55956   2
  -2  13 -13 5.04285 4.08012   3
   2  13 -13 4.74245 4.03655   3
   2 -13 -13 6.90899 4.02134   3
  -2 -13 -13 4.57928 6.41104   2
   2 -13 -13-0.87102 5.69312   2
   2  13 -15 78.4409 7.43806   3
  -2 -13 -15 86.2885 12.5416   2
   2 -13 -15 80.6416 7.91093   3
  13   2  15 82.3441 11.5260   2
  -2  13 -15 60.1986 7.40724   3
   2 -13 -15 69.1995 11.2088   2
  13   2  17 136.177 14.1711   2
  -2 -13 -17 119.071 14.7950   2
   2 -13  17 138.633 13.2860   1
   2 -13 -17 141.648 15.4389   2
  -2  13 -17 111.581 10.9594   3
   2  13 -17 123.010 9.27019   3
  -2 -13 -19 409.149 26.3298   2
   2 -13  19 425.617 23.6719   1
   2 -13 -19 431.119 27.2218   2
  -2  13 -19 340.351 22.1763   3
  13   2  19 379.429 23.6145   2
   2  13 -19 337.696 16.5998   3
  -2 -13  19 412.516 25.3496   1
   2 -13 -21 24.6377 9.25049   2
  13   2  21 23.7900 8.90928   2
   2  13 -21 32.3384 6.68185   3
   2 -13  21 39.2214 10.0369   1
  -2 -13 -21 43.3079 10.7861   2
  -2 -13  21 30.2133 8.91583   1
  -2  13 -21 49.8572 14.2752   3
   2 -13 -23 98.0683 15.2253   2
   2 -13  23 98.6749 13.9614   1
  -2 -13 -23 85.3340 14.8856   2
   2  13 -23 85.0054 9.62427   3
  -2  13 -23 56.6634 18.6887   3
   2  13 -25 61.2316 9.75341   3
  -2 -13  25 96.6221 14.7929   1
   2 -13 -25 71.1329 13.8382   2
   2 -13  25 93.8385 14.1304   1
  -2  13 -25 51.5031 19.3643   3
   3 -13   0-0.55957 4.25356   2
  -3 -13   0-6.74649 15.0039   3
   3 -13  -2 3495.88 90.5296   2
   3 -13   2 3519.78 88.1744   2
  -3 -13  -2 3580.56 92.2961   3
  -3 -13  -4 19.4828 4.62091   3
   3 -13  -4 14.5244 5.93395   2
   3 -13   4 25.8540 5.61574   2
  -3 -13  -6 6027.18 146.651   3
   3 -13  -6 6357.62 156.231   2
   3 -13   6 6520.80 148.148   2
   3 -13  -6 6009.77 156.558   3
  -3 -13  -8 67.2512 7.19820   3
  -3  13  -8 59.3395 6.89775   3
   3 -13  -8 68.4222 9.87248   2
  -3  13 -10 3830.42 97.0047   3
   3 -13 -10 4039.63 107.948   2
  -3 -13 -10 4085.54 109.383   2
   3 -13 -10 3923.02 97.5995   3
   3 -13 -12 79.4785 7.76459   3
  -3 -13 -12 77.9510 11.5958   2
   3 -13 -12 62.9262 10.2488   2
  -3  13 -12 64.3763 7.39201   3
   3 -13 -14 3137.24 81.0859   3
   3  13 -14 3134.00 79.9455   3
  13   3  14 3439.50 93.9320   2
  -3 -13 -14 3371.38 95.9747   2
   3 -13 -14 3308.76 94.2271   2
  -3  13 -14 3022.64 81.6133   3
  -3  13 -16 13.5641 5.65815   3
   3  13 -16 17.7750 4.71829   3
   3 -13 -16 17.4126 4.77547   3
  13   3  16 18.7692 7.63684   2
  -3 -13 -16 16.2007 8.11182   2
   3 -13 -16 10.8392 7.41669   2
   3  13 -18 3106.46 83.1724   3
  13   3  18 3398.96 97.1694   2
   3 -13 -18 3342.82 99.6952   2
  -3  13 -18 3220.96 94.3667   3
  13   3  20 18.8391 8.71112   2
   3  13 -20 12.6150 4.67576   3
   3 -13  20 20.1587 7.86463   1
  -3 -13  20 12.0695 7.97692   1
   3 -13 -20 15.2094 8.17368   2
  -3  13 -20 6.92816 11.2863   3
   3 -13  22 2001.60 62.2087   1
  13   3  22 1728.82 59.7026   2
   3 -13 -22 1716.02 64.7933   2
  -3  13 -22 1534.08 68.5905   3
  -3 -13  22 2044.46 66.6503   1
   3  13 -22 1486.45 47.3683   3
   3 -13 -24 79.2223 14.3538   2
  -3 -13  24 101.810 15.2742   1
   3 -13  24 86.2087 13.0583   1
   3  13 -24 66.5694 8.16107   3
  -3  13 -24 46.5772 19.5224   3
   3 -13  26 2819.50 81.0015   1
   3  13 -26 2105.46 63.4324   3
   4  13   1 964.671 36.0105   2
   4  13  -1 954.642 35.0721   2
   4 -13  -1 957.285 34.4938   2
   4 -13   1 992.002 34.2230   2
  -4 -13  -1 1046.42 41.2197   3
   4  13   3 43.7037 8.24612   2
   4  13  -3 62.8772 8.36934   2
   4 -13  -3 55.0143 7.90315   2
   4 -13   3 54.1722 7.48101   2
  -4 -13  -3 65.3717 7.37490   3
   4  13  -5 191.267 13.0050   2
   4 -13  -5 181.521 13.8962   2
   4 -13   5 211.997 12.5252   2
  -4 -13  -5 207.514 11.6928   3
  -4 -13  -7 297.722 14.5591   3
  -4  13  -7 286.575 14.6323   3
   4  13  -7 324.976 16.1932   2
   4 -13  -7 285.707 18.3119   2
   4 -13   7 297.838 14.5032   2
   4 -13  -7 276.539 19.6929   3
 -13  -4   9 443.891 17.1071   1
  -4  13  -9 384.389 17.4631   3
  -4 -13  -9 384.296 17.3609   3
   4 -13  -9 385.641 22.3368   2
   4 -13  -9 363.783 18.1622   3
   4 -13 -11 162.720 14.9478   2
 -13  -4  11 180.754 10.9311   1
   4 -13 -11 169.115 11.2142   3
  -4  13 -11 152.429 10.5755   3
   4 -13 -13 305.091 14.9409   3
  13   4  13 294.439 20.7189   2
   4 -13 -13 330.877 21.7429   2
 -13  -4  13 340.442 16.2058   1
   4 -13 -15 258.407 13.9306   3
  13   4  15 273.769 20.1299   2
   4  13 -15 278.075 13.7584   3
   4 -13 -15 271.015 20.3254   2
 -13  -4  15 303.359 16.0123   1
  -4  13 -15 252.526 15.5036   3
   4  13 -17 104.980 8.60892   3
   4 -13 -17 101.827 9.00773   3
   4 -13 -17 99.3812 13.3407   2
   4 -13  17 117.171 12.0061   1
  -4  13 -17 99.4333 12.2423   3
  13   4  17 114.715 14.0017   2
  13   4  19 37.9862 9.91296   2
   4  13 -19 30.5985 5.57608   3
   4 -13 -19 34.1918 6.36339   3
  -4 -13  19 47.3319 10.7925   1
   4 -13  19 33.9262 8.90126   1
   4 -13 -19 37.5110 9.78656   2
  -4  13 -19 26.1106 11.0679   3
   4  13 -21 36.2927 6.10973   3
   4 -13  21 35.9721 9.71383   1
   4 -13 -21 41.2543 10.7719   2
  -4 -13  21 31.4952 10.1497   1
  13   4  21 26.1850 10.0606   2
  -4  13 -21 34.7668 15.4589   3
   4  13 -23 13.2468 5.16516   3
   4 -13  23 14.8516 8.45592   1
  13   4  23 3.03506 8.02215   2
  -4 -13  23 23.2802 15.6815   1
   4 -13 -23 19.0031 10.8175   2
  -4  13 -23 5.83338 17.9729   3
   4  13 -25 4.07643 4.97515   3
   4 -13  25 8.83632 8.23533   1
   4 -13  27 234.760 20.3496   1
   4  13 -27 171.637 12.3038   3
   5  13   0 1.28626 4.67147   2
   5 -13   0-2.32385 4.74041   2
  -5 -13   0-9.77957 13.3783   3
   5  13   2 3735.85 100.970   2
   5  13  -2 3848.54 99.2000   2
   5 -13  -2 3845.71 99.9264   2
   5 -13   2 3944.94 97.6418   2
  -5 -13  -2 4017.44 99.3282   3
   5  13   4 167.903 14.0378   2
   5  13  -4 165.024 12.3623   2
   5 -13  -4 177.633 13.8481   2
   5 -13   4 179.338 11.9324   2
  -5 -13  -4 178.685 10.9278   3
  -5 -13  -6 4052.39 101.583   3
  -5  13  -6 4252.20 102.941   3
   5  13   6 4290.58 111.839   2
   5  13  -6 4237.94 105.226   2
   5 -13  -6 4127.95 110.100   2
   5 -13   6 4508.80 103.731   2
   5 -13  -6 3868.34 135.499   3
  -5  13  -8-1.27212 3.94825   3
  -5 -13  -8 10.7231 4.50579   3
 -13  -5   8 2.61647 3.95263   1
   5  13   8 4.14748 6.09660   2
   5  13  -8 6.83906 4.86671   2
   5 -13  -8 0.77335 5.34338   2
   5 -13  -8-3.06691 9.65458   3
  -5  13 -10 4718.76 122.834   3
   5 -13 -10 4986.92 134.017   2
   5 -13 -10 5094.11 127.401   3
   5 -13 -12 1.78911 4.19432   3
  -5  13 -12 4.06918 4.02229   3
  13   5  12 1.83328 6.57831   2
   5 -13 -12-1.76075 6.31806   2
 -13  -5  12 2.35205 4.41124   1
  13   5  14 2601.53 79.7647   2
   5 -13 -14 2531.92 79.1167   2
  -5  13 -14 2415.21 68.8739   3
   5 -13 -14 2570.47 67.6233   3
  -5  13 -16 11.2001 6.70933   3
 -13  -5  16 9.35400 5.37098   1
   5 -13 -16 15.2749 4.97247   3
  13   5  16 16.5646 8.10405   2
   5 -13 -16 11.8798 7.61206   2
   5 -13  16 15.9223 6.09300   1
   5 -13 -18 1391.40 43.5306   3
   5  13 -18 1425.18 42.4264   3
  -5 -13  18 1680.19 57.4876   1
   5 -13 -18 1538.15 57.1427   2
  13   5  18 1584.69 56.4412   2
  -5  13 -18 1262.87 52.8405   3
   5 -13  18 1877.46 53.3204   1
   5  13 -20 2.39564 4.00249   3
   5 -13 -20 1.86257 4.66781   3
  -5 -13  20-2.06688 7.23325   1
   5 -13  20-4.89236 6.52630   1
   5 -13 -20 6.84833 7.45912   2
  13   5  20-3.11298 8.05732   2
  -5  13 -20-4.08109 13.2038   3
   5 -13  22 3318.31 84.9078   1
   5  13 -22 2544.56 69.1992   3
   5 -13 -22 2515.62 71.1101   3
   5 -13 -22 2796.83 88.6406   2
  13   5  22 2765.06 85.4365   2
  -5 -13  22 3126.65 91.1230   1
  -5  13 -22 2263.36 95.7049   3
   5 -13  24 11.8215 8.34276   1
  13   5  24-5.39816 10.0516   2
   5 -13 -24 8.72227 10.0709   2
   5 -13  26 3136.29 93.6695   1
   6 -13  -1 11.7896 5.69481   2
   6 -13   1 6.34061 4.83723   2
   6  13   1 4.84264 5.20380   2
   6  13  -1 10.5324 5.81152   2
  -6 -13   1-11.1237 18.1150   3
  -6 -13  -1 7.98386 7.69914   3
  -6 -13  -3 19.6465 5.07788   3
   6 -13  -3 10.0102 5.70683   2
   6 -13   3 11.0191 4.86204   2
   6  13   3 22.1111 7.16227   2
   6  13  -3 22.0803 6.38435   2
 -13   6  -5-1.68472 4.17114   3
  -6 -13  -5 3.90568 3.66237   3
   6 -13  -5-3.57525 5.55229   2
   6  13   5 0.76250 5.33688   2
   6 -13   5 0.47525 4.26121   2
   6  13  -5 3.39676 4.70555   2
  -6 -13  -7 216.261 12.1449   3
  -6  13  -7 196.580 12.2277   3
   6 -13  -7 214.580 16.2322   2
   6  13   7 199.719 16.1744   2
   6  13  -7 226.964 14.0656   2
 -13   6  -7 217.580 25.0607   3
   6 -13  -7 156.863 25.6413   3
 -13  -6   7 235.825 12.2779   1
  -6  13  -9-1.72056 4.11898   3
  -6 -13  -9 2.99426 3.74435   3
   6  13   9-2.59503 5.89711   2
   6 -13  -9-0.81845 5.72852   2
  13   6   9 2.71310 5.91017   2
   6  13  -9 4.55823 5.07710   2
 -13  -6   9 0.83711 4.14305   1
   6 -13  -9 6.69966 11.6325   3
  -6  13 -11 7.06002 4.28599   3
   6  13  11 4.65898 6.85006   2
  13   6  11 13.0793 7.18017   2
   6 -13 -11 1.72388 6.26278   2
 -13  -6  11 12.7430 5.71015   1
   6 -13 -11 8.22293 6.04946   3
  13   6  13 289.654 21.1508   2
 -13  -6  13 319.095 16.7372   1
   6 -13 -13 302.569 20.9445   2
   6 -13 -13 303.094 15.8245   3
  -6  13 -13 286.088 15.5906   3
  -6  13 -15 13.5409 6.36471   3
   6 -13 -15 11.8180 4.98486   3
  13   6  15 13.9718 7.99161   2
   6 -13 -15 4.92422 7.15761   2
 -13  -6  15 14.9222 5.64863   1
   6 -13  15 8.53862 5.64221   1
  13   6  17 6.16178 8.22610   2
   6 -13 -17 13.7873 4.64306   3
 -13  -6  17 12.4900 6.08412   1
   6 -13 -17 21.9330 8.28348   2
   6 -13  17 24.4422 7.33657   1
  -6  13 -17 12.9683 8.72668   3
   6 -13 -19 9.05700 4.89615   3
   6  13 -19 6.36890 4.80660   3
   6 -13  19 2.24169 6.54208   1
   6 -13 -19 4.39561 7.39074   2
  -6 -13  19 3.99581 7.51150   1
  13   6  19 3.19811 8.19194   2
 -13  -6  19 7.21328 6.56900   1
  -6  13 -19 6.02500 12.7414   3
  -6 -13  21 377.455 25.3895   1
   6 -13 -21 365.875 17.3944   3
   6 -13 -21 379.309 27.0240   2
  13   6  21 402.966 26.6659   2
  -6  13 -21 319.002 31.2757   3
   6 -13  21 424.075 23.3410   1
   6 -13 -23 22.7078 6.32082   3
  13   6  23 29.2407 10.8574   2
   6 -13 -23 28.5481 11.4852   2
  -6 -13  23 30.2461 12.3439   1
   6 -13 -25 12.8192 5.44789   3
  13   6  25 6.74867 9.43675   2
   7 -13   0-1.25184 4.80942   2
   7  13   0-1.42751 5.05944   2
  -7 -13   0-4.06943 15.2030   3
   7 -13  -2 3492.53 93.6072   2
   7 -13   2 3501.96 91.4933   2
   7  13   2 3419.65 95.1991   2
   7  13  -2 3414.32 93.5162   2
  -7 -13  -2 3502.65 89.8984   3
  -7 -13  -4 17.6810 4.83110   3
 -13   7  -4 14.2643 3.88515   3
   7 -13  -4 7.92131 5.42050   2
   7 -13   4 7.46268 4.51814   2
   7  13   4 10.1219 5.98833   2
   7  13  -4 14.1048 6.22844   2
  -7 -13  -6 3402.99 86.5465   3
  -7  13  -6 3533.96 88.1526   3
   7 -13  -6 3427.05 95.7001   2
   7 -13   6 3426.77 88.5882   2
   7  13   6 3398.83 96.9456   2
   7  13  -6 3568.80 92.7080   2
  13   7   6 3437.10 98.9181   2
 -13   7  -6 3516.12 85.7756   3
  -7  13  -8 145.513 10.3766   3
 -13  -7   8 170.911 10.9905   1
  -7 -13  -8 134.107 9.64993   3
  13   7   8 133.401 14.0159   2
   7 -13  -8 133.797 13.7540   2
   7  13   8 124.174 13.4598   2
   7  13  -8 131.674 11.3286   2
 -13   7  -8 124.208 17.2318   3
  -7  13 -10 3021.10 78.7108   3
  13   7  10 3128.52 91.4339   2
   7 -13 -10 3023.86 89.2226   2
   7  13  10 3223.47 91.3798   2
   7 -13 -10 3249.75 109.622   3
   7  13  12 113.188 14.3108   2
   7 -13 -12 148.208 14.7705   2
 -13  -7  12 147.804 11.8315   1
   7 -13 -12 148.184 15.6430   3
  -7  13 -12 127.139 10.2239   3
  13   7  12 123.230 14.5852   2
   7  13  14 3425.01 102.296   2
   7 -13 -14 3531.52 101.361   2
   7 -13 -14 3376.99 90.5022   3
  13   7  14 3406.29 101.917   2
  -7  13 -14 3208.99 89.6381   3
  -7  13 -16 8.71368 6.90809   3
  13   7  16 9.42700 8.13540   2
   7 -13 -16 13.4046 4.86327   3
   7 -13 -16-1.02557 7.45145   2
 -13  -7  16 8.60537 6.29790   1
  -7 -13  18 2640.29 76.5292   1
   7 -13 -18 2331.60 75.6084   2
  13   7  18 2142.10 74.0599   2
 -13  -7  18 2355.42 67.8854   1
  -7  13 -18 1951.39 70.8728   3
   7 -13 -18 2151.19 60.0435   3
  -7 -13  20 42.0775 10.4579   1
 -13  -7  20 55.2517 9.93489   1
   7 -13 -20 40.5906 6.61152   3
   7 -13 -20 46.2925 11.7829   2
  13   7  20 46.6852 11.5910   2
  -7  13 -20 21.1875 14.8802   3
   7 -13 -22 2762.20 89.6526   2
  13   7  22 2919.61 90.0783   2
  13   7  24 36.0794 12.1219   2
   8  13   1 22.4336 7.31887   2
   8  13  -1 21.1781 6.81318   2
  -8 -13   1 7.05052 16.6517   3
  -8 -13  -1 20.1860 9.19856   3
  13   8   3 56.1695 10.0160   2
   8  13   3 57.9135 9.62945   2
   8  13  -3 51.1891 8.86378   2
  -8 -13  -3 65.7705 7.27996   3
  13   8   5 954.539 40.6115   2
   8  13   5 951.180 39.3187   2
   8  13  -5 927.792 35.9361   2
 -13   8  -5 990.269 28.7112   3
  -8 -13  -5 986.731 30.9108   3
  -8 -13  -7 1285.47 37.5602   3
  -8  13  -7 1223.33 38.1814   3
  13   8   7 1149.76 47.1835   2
   8  13   7 1187.14 46.5625   2
   8  13  -7 1279.69 42.4057   2
 -13   8  -7 1268.07 36.7223   3
  -8  13  -9 20.3170 5.25440   3
  -8 -13  -9 15.7244 4.92063   3
 -13  -8   9 25.4618 6.08052   1
  13   8   9 36.4786 9.13826   2
   8  13   9 11.9981 7.17793   2
   8  13  -9 12.4217 5.52176   2
 -13   8  -9 18.8966 9.75536   3
   8 -13 -11 433.519 25.5083   2
   8  13  11 426.975 25.4204   2
 -13  -8  11 468.239 20.9778   1
 -13   8 -11 363.372 33.8099   3
  13   8  11 435.948 26.4707   2
  -8  13 -11 414.112 18.7714   3
   8 -13 -13 529.564 29.3194   2
   8  13  13 524.002 29.7340   2
 -13  -8  13 614.714 25.5629   1
   8 -13 -13 546.510 36.4737   3
  13   8  13 553.725 30.4129   2
  -8  13 -13 489.992 21.7001   3
  13   8  15 9.62838 8.22131   2
  -8  13 -15 4.76636 6.19409   3
 -13  -8  15 6.14269 6.40161   1
   8  13  15 9.58495 8.00826   2
   8 -13 -15 8.28504 7.95864   2
   8 -13 -15 3.76885 7.06957   3
   8 -13 -17 50.0940 8.19204   3
   8  13  17 40.5625 10.7642   2
   8 -13 -17 52.5687 11.3628   2
 -13  -8  17 41.0178 8.67067   1
  -8 -13  17 58.7165 11.7141   1
  13   8  17 55.9481 12.4596   2
  -8  13 -17 38.6060 10.1302   3
   8 -13 -19 116.355 15.9544   2
  -8 -13  19 143.235 15.9365   1
  13   8  19 135.593 16.6365   2
 -13  -8  19 144.348 13.7409   1
   8 -13 -19 138.250 10.6359   3
 -13  -8  21-1.73672 7.53867   1
  -8 -13  21-5.66559 8.88977   1
  13   8  21 7.13782 9.33318   2
  13   8  23 69.4975 13.5207   2
 -13  -8  23 74.6079 12.4225   1
  13   9   0-1.74473 6.70300   2
   9  13   0 0.79441 6.29583   2
  -9 -13   0-16.9033 17.2225   3
  13   9   2 4509.79 127.221   2
   9  13   2 4757.01 126.246   2
   9  13  -2 4679.35 124.031   2
 -13   9  -4 55.4666 6.02716   3
  13   9   4 56.9718 10.3149   2
   9  13   4 65.4220 10.4593   2
   9  13  -4 44.5024 8.85938   2
  -9 -13  -4 53.1013 6.79498   3
 -13   9  -6 2555.46 64.1740   3
  -9 -13  -6 2560.79 65.9856   3
  13   9   6 2427.60 78.2534   2
  -9  13  -6 2611.22 67.8855   3
   9  13   6 2511.83 78.2981   2
   9  13  -6 2446.98 72.2950   2
 -13   9  -8 9.91772 5.06087   3
  -9  13  -8 5.31912 4.79302   3
  -9 -13  -8 8.10399 4.58876   3
  13   9   8 11.8379 7.50009   2
   9  13   8 0.93467 6.19905   2
   9  13  -8 3.85713 5.76570   2
  -9  13 -10 912.356 31.2018   3
   9  13  10 992.829 41.8867   2
 -13   9 -10 930.326 34.1852   3
  13   9  10 974.256 42.1456   2
  13   9  12 21.0826 8.61376   2
  -9  13 -12 22.3264 5.98509   3
 -13  -9  12 31.7156 6.78331   1
   9  13  12 27.9508 9.14775   2
 -13   9 -12 8.43748 13.1061   3
   9 -13 -14 2793.76 84.8364   2
   9  13  14 2590.63 84.2365   2
  13   9  14 2821.44 86.5936   2
 -13   9 -14 2117.67 94.5540   3
   9 -13 -14 2448.78 97.7201   3
 -13  -9  14 3115.84 78.5242   1
  -9  13 -14 2453.34 70.7032   3
  -9  13 -16 34.1015 8.34188   3
   9 -13 -16 38.5147 10.5582   2
   9  13  16 31.5515 10.2814   2
 -13  -9  16 35.2128 8.51898   1
 -13   9 -16 7.73263 21.2388   3
  13   9  16 18.0223 9.47030   2
 -13  -9  18 4469.66 112.055   1
   9  13  18 3997.89 118.854   2
   9 -13 -18 3881.14 117.149   2
  13   9  18 3939.09 118.041   2
  -9 -13  18 4556.01 116.807   1
  -9  13 -18 3549.51 110.405   3
 -13  -9  20 43.3980 9.76207   1
  -9 -13  20 35.8786 10.2067   1
  13   9  20 31.4740 11.8559   2
 -13  -9  22 1619.31 57.9592   1
  13  10   1 48.6290 9.86277   2
  13  10  -1 27.5946 8.49484   2
 -10 -13   1 21.4607 19.0620   3
  10  13   1 27.9680 8.36501   2
  10  13  -1 29.9376 8.04018   2
 -10 -13  -1 42.0878 14.9564   3
 -10 -13  -3 22.7502 6.10345   3
  13  10   3 23.2626 7.88343   2
  13  10  -3 14.5343 7.37073   2
  10  13   3 17.0048 7.64940   2
  10  13  -3 12.6938 6.84128   2
 -13  10  -5 170.132 10.4767   3
  13  10  -5 159.988 14.7636   2
  10  13   5 173.765 16.2514   2
  10  13  -5 145.772 13.8922   2
  13  10   5 146.584 15.3859   2
 -10 -13  -5 182.438 10.8200   3
 -13  10  -7 204.508 11.3596   3
 -10 -13  -7 188.259 11.4101   3
 -10  13  -7 184.121 12.3658   3
  10  13   7 189.470 17.5057   2
  10  13  -7 202.416 15.6168   2
  13  10   7 197.904 17.7086   2
 -13  10  -9 30.6943 5.99879   3
  13  10   9 26.9408 8.78695   2
 -10  13  -9 22.6609 5.75364   3
 -10 -13  -9 35.7722 6.01633   3
  10  13   9 24.4633 8.94126   2
  10  13  -9 16.5588 6.89741   2
  13  10  11 20.4808 8.80231   2
 -13  10 -11 18.2899 7.97391   3
 -10  13 -11 13.1975 5.57514   3
  10  13  11 12.2475 7.93290   2
 -13 -10  11 19.4952 6.52385   1
  10  13  13 146.077 15.9605   2
 -13 -10  13 123.427 12.0814   1
  13  10  13 122.797 15.7376   2
 -10  13 -13 117.060 10.2023   3
 -13  10 -13 106.104 14.4838   3
 -10  13 -15 33.6347 7.32984   3
  10  13  15 42.9297 10.8478   2
 -13 -10  15 47.4318 9.50053   1
  13  10  15 30.1719 10.7550   2
 -13  10 -15 21.0807 18.2719   3
  10 -13 -17 137.921 16.9560   2
  10  13  17 116.674 15.8654   2
 -13 -10  17 154.067 15.0806   1
  13  10  17 110.964 16.0669   2
 -10 -13  17 158.747 16.2226   1
 -10  13 -17 116.406 12.9872   3
 -13  10 -17 80.1935 25.8440   3
 -10 -13  19 239.893 20.0363   1
 -13 -10  19 199.815 17.6291   1
  13  10  19 182.326 20.0751   2
 -13 -10  21 252.300 19.3068   1
  13  11   0-3.66358 7.40246   2
  11  13   0-1.79165 7.58032   2
  13  11  -2 3138.01 93.1519   2
  11  13   2 3094.33 93.4902   2
  11  13  -2 3248.18 93.4264   2
  13  11   2 3213.94 95.3250   2
  13  11   4 75.4515 12.1132   2
  13  11  -4 67.4425 10.9679   2
  11  13  -4 93.1179 11.7900   2
  11  13   4 75.1740 12.0063   2
 -11 -13  -4 89.0053 8.39611   3
 -13  11  -6 1673.68 46.2159   3
  13  11  -6 1609.25 55.2920   2
  11  13   6 1653.01 58.9636   2
  11  13  -6 1586.17 53.9543   2
  13  11   6 1649.92 59.3879   2
 -11 -13  -6 1616.46 45.4467   3
  13  11   8 14.8132 8.30434   2
  11  13  -8 9.63961 6.65256   2
 -13  11  -8 7.97069 5.29015   3
 -11 -13  -8 12.9700 5.21725   3
 -11  13  -8 7.71790 5.57874   3
  13  11  -8 18.8083 7.50557   2
  11  13   8 7.25621 7.53286   2
 -11  13 -10 2423.26 64.6072   3
 -11 -13 -10 2343.68 63.2312   3
  13  11 -10 2238.11 70.7979   2
  11  13  10 2534.83 79.4913   2
  13  11  10 2449.66 79.4312   2
 -13  11 -10 2359.96 62.9369   3
 -13  11 -12 23.4971 6.44125   3
 -11  13 -12 23.3143 5.97203   3
 -13 -11  12 13.1330 6.85334   1
  13  11 -12 15.8582 7.53324   2
  11  13  12 13.3235 8.35721   2
  13  11  12 16.7922 8.88096   2
  11  13  14 1434.14 58.2485   2
  13  11  14 1571.43 59.9723   2
 -13  11 -14 1520.32 49.3142   3
 -11  13 -14 1473.80 46.2359   3
  13  11  16 154.560 18.1349   2
  11  13  16 114.596 16.2030   2
 -13 -11  16 173.818 16.3407   1
 -13  11 -16 146.468 17.9553   3
 -11 -13  16 179.530 16.5890   1
 -11  13 -16 128.575 11.8594   3
 -13  11 -18 2999.66 109.988   3
 -13 -11  18 3774.25 101.399   1
  12  13  -1 49.2438 10.1088   2
  13  12   1 65.2409 11.2598   2
  13  12  -1 72.3706 11.7640   2
  12  13   1 72.8498 11.8561   2
  12  13  -3 1.75459 6.44827   2
  13  12   3 2.00646 6.55697   2
  13  12  -3 16.2571 7.77578   2
  12  13   3 0.99461 6.96216   2
  13  12   5 24.9576 9.69794   2
  12  13  -5 20.9973 7.95208   2
  13  12  -5 29.6417 8.59284   2
  12  13   5 30.2464 9.12785   2
  12  13  -7 13.7267 7.46571   2
 -12 -13  -7 9.72736 4.50190   3
 -13  12  -7 5.17135 5.00083   3
  13  12  -7 13.3554 7.48734   2
  12  13   7 15.0110 8.41474   2
  13  12   7 11.0504 7.83595   2
  12  13  -9 33.1649 8.75422   2
 -13  12  -9 30.5828 6.45534   3
 -12 -13  -9 31.7787 5.91848   3
 -12  13  -9 28.8284 6.43826   3
  13  12  -9 32.1068 8.31923   2
  12  13   9 23.2141 9.61858   2
  13  12   9 25.4284 9.04403   2
 -13  12 -11 55.4742 7.53798   3
 -12  13 -11 48.9456 7.72624   3
 -12 -13 -11 37.6889 6.49783   3
  13  12 -11 26.9684 8.77768   2
  12  13  11 70.2877 12.8226   2
  13  12  11 53.6228 12.4339   2
  12  13  13 564.552 33.0137   2
  13  12  13 552.625 32.5678   2
 -13  12 -13 507.571 21.8563   3
 -12  13 -13 523.150 22.0485   3
 -13 -12  15-3.34528 7.43975   1
 -13  12 -15-2.14895 6.37221   3
 -12  13 -15 3.62824 5.72136   3
 -12 -13  15 3.56976 7.55148   1
 -13 -12  17 162.533 16.2982   1
  13  13   0-1.96053 7.53208   2
  13  13   2 1656.36 60.4837   2
  13  13  -2 1717.51 59.1858   2
  13  13  -4-1.81604 7.94847   2
  13  13   4-3.19421 7.45246   2
  13  13   6 1980.38 69.1712   2
  13  13  -6 2043.44 65.5501   2
  13  13  -8-4.16781 6.92906   2
  13  13   8-4.56122 9.73353   2
 -13  13 -10 2705.21 72.7493   3
  13  13  10 2942.16 90.6522   2
 -13  13 -12-2.85811 5.70060   3
 -13 -13  14 1851.75 57.6144   1
 -13  13 -14 1464.05 46.6248   3
   0 -14   0 3305.71 88.6789   2
   0 -14  -2 6.63274 5.31064   2
   0 -14   2 10.4810 5.05698   2
   0 -14  -4 5282.89 144.177   3
   0 -14  -4 5632.08 139.642   2
   0 -14  -6 120.327 10.4107   3
   0 -14  -6 126.757 12.7144   2
   0 -14  -8 5933.66 150.131   2
   0 -14  -8 5780.93 139.618   3
   0 -14 -10 419.230 18.7402   3
   0 -14 -10 468.217 25.7748   2
   0 -14 -12 1344.24 41.5954   3
   0  14 -12 1372.61 41.4111   3
   0  14 -14 179.066 11.6604   3
   0 -14 -14 193.081 12.3962   3
   0 -14 -14 187.552 17.1364   2
   0  14 -16 1624.46 47.7789   3
   0 -14 -16 1801.66 61.7474   2
   0  14 -18 19.9490 5.34134   3
   0 -14 -18 18.5222 8.64287   2
  14   0  18 10.7367 7.96824   2
   0  14 -20 1805.37 53.1863   3
   0 -14 -20 2000.21 68.5964   2
   0  14 -22 20.8070 6.30189   3
   0 -14 -22 16.7722 8.71147   2
   0 -14  22 17.7099 9.45673   1
   0 -14  24 3110.57 88.6375   1
   0  14 -24 2253.18 69.6335   3
   1 -14  -1 28.2048 7.20401   2
   1 -14   1 28.3736 6.44523   2
  -1 -14  -1 23.2231 6.50479   2
   1 -14   3 124.230 10.8656   2
  -1 -14  -3 141.617 12.8777   2
  -1 -14  -3 131.262 16.1868   3
   1 -14  -3 132.125 12.1966   2
   1 -14  -3 93.2721 20.3537   3
   1 -14  -5 49.7823 9.25378   2
  -1 -14  -5 57.5219 9.51342   2
   1 -14   5 54.2644 7.58998   2
  -1 -14  -5 58.5386 7.85011   3
   1 -14  -5 61.5954 11.0015   3
   1 -14  -7 33.3454 6.43439   3
   1 -14  -7 19.5120 7.53995   2
  -1 -14  -7 18.0362 4.87081   3
  -1 -14  -7 19.0098 7.17308   2
  -1 -14  -9 55.1296 6.89812   3
   1 -14  -9 46.6460 9.90668   2
  -1 -14  -9 64.8871 10.3276   2
   1 -14  -9 53.2353 6.83041   3
   1 -14 -11 82.8408 8.02324   3
   1 -14 -11 66.4755 10.6013   2
  -1 -14 -11 70.4516 7.69789   3
  -1  14 -11 91.3350 8.33229   3
  -1 -14 -11 71.6322 11.0313   2
   1 -14 -13-2.82403 7.53464   2
  -1  14 -13 6.32159 4.46992   3
   1 -14 -13 2.30625 3.72828   3
   1  14 -13 1.31621 3.77745   3
  -1 -14 -13 6.22230 4.25829   3
  -1 -14 -13 1.89804 6.47010   2
   1 -14 -15 1.00099 6.04152   2
  -1  14 -15 0.89201 4.06101   3
   1  14 -15 0.44296 4.03331   3
   1 -14 -15 0.48402 3.87413   3
  -1 -14 -15 8.03098 6.93567   2
  -1  14 -17 6.50589 4.45114   3
   1 -14 -17 6.33527 7.19904   2
   1  14 -17 3.95556 4.03330   3
  -1 -14 -17 1.06296 7.44056   2
  14   1  17 5.50809 7.56140   2
  -1  14 -19 55.5829 7.97619   3
   1 -14 -19 69.7826 12.8080   2
  14   1  19 54.7350 11.2276   2
  -1 -14 -19 60.5949 11.8043   2
  14  -1  19 52.0486 10.9107   2
  -1 -14  19 81.8354 12.4738   1
   1 -14  19 58.4775 11.0882   1
   1  14 -19 62.3345 7.54344   3
  -1 -14  21 489.129 28.5190   1
  -1 -14 -21 492.146 30.7378   2
  14   1  21 492.926 27.4618   2
  -1  14 -21 387.592 20.5227   3
   1 -14 -21 486.933 29.9791   2
   1  14 -21 395.829 19.1016   3
   1 -14  21 551.417 29.5788   1
  -1 -14  23 21.1007 10.1359   1
  -1  14 -23 12.1122 6.57901   3
   1  14 -23 10.4541 5.86322   3
   1 -14 -23 3.70994 9.09173   2
  -1 -14 -23 13.7459 9.50195   2
   1 -14  23 8.01350 9.34375   1
   2 -14   0 3609.82 90.4812   2
  -2 -14   0 2653.58 113.456   3
   2 -14  -2 41.9593 7.69214   2
   2 -14   2 54.4958 7.81803   2
   2 -14  -2 18.9748 16.3970   3
  -2 -14  -2 26.9830 12.7670   3
  -2 -14  -4 4526.76 118.235   2
   2 -14  -4 4502.30 117.663   2
   2 -14  -4 4415.89 143.890   3
  -2 -14  -4 4409.53 114.907   3
   2 -14   4 4531.69 112.217   2
   2 -14   6 127.613 10.1095   2
  -2 -14  -6 133.608 13.1645   2
   2 -14  -6 122.869 12.7018   2
   2 -14  -6 116.487 13.0625   3
  -2 -14  -6 120.679 9.64171   3
  -2 -14  -8 2785.47 75.3213   3
  -2 -14  -8 3070.91 86.6825   2
   2 -14  -8 3002.23 85.5440   2
   2 -14  -8 2964.54 78.4638   3
  -2 -14 -10 395.805 18.3182   3
  -2  14 -10 437.676 18.9824   3
  -2 -14 -10 428.679 25.1192   2
   2 -14 -10 435.895 24.8738   2
   2 -14 -10 441.018 19.1480   3
   2 -14 -12 5680.16 137.990   3
  -2  14 -12 5696.57 137.964   3
  -2 -14 -12 5580.77 138.399   3
  -2 -14 -12 5993.54 152.720   2
  -2  14 -14 16.1484 4.75705   3
   2 -14 -14 15.4257 4.64154   3
   2  14 -14 15.3118 5.08516   3
  -2 -14 -14 19.1087 7.89883   2
   2 -14 -14 28.9114 9.42208   2
   2  14 -16 1756.18 50.2449   3
   2 -14 -16 1722.83 51.2080   3
  -2 -14 -16 1999.19 65.7111   2
  14   2  16 1982.39 62.9647   2
   2 -14 -16 1842.20 63.8415   2
  -2  14 -16 1660.07 50.5598   3
   2 -14 -18 43.5705 10.6811   2
  -2  14 -18 40.8060 6.95758   3
   2  14 -18 34.1674 5.93271   3
   2 -14 -18 36.0695 6.52981   3
  14   2  18 45.6421 10.6954   2
   2 -14  18 74.2625 11.1149   1
  -2 -14 -18 48.0510 11.0271   2
   2 -14  20 1788.53 56.8189   1
  -2 -14 -20 1507.18 58.1536   2
  -2 -14  20 1799.19 59.7602   1
   2 -14 -20 1579.17 58.6051   2
  14   2  20 1564.12 55.2808   2
  -2  14 -20 1248.40 44.6525   3
   2  14 -20 1319.19 42.4428   3
  -2 -14 -22 238.286 23.0193   2
  14   2  22 269.777 20.8716   2
   2 -14 -22 289.596 23.6237   2
  -2  14 -22 218.984 16.5449   3
  -2 -14  22 290.148 23.3500   1
   2  14 -22 195.190 12.8613   3
   2 -14  24 3142.01 86.3168   1
   2  14 -24 2273.76 66.5908   3
   3 -14  -1 159.992 12.9301   2
   3 -14   1 190.101 13.2233   2
   3 -14  -3 30.8017 7.42913   2
   3 -14   3 35.8932 7.06193   2
  -3 -14  -3 34.9468 7.94203   3
  -3 -14  -5 42.0043 6.31954   3
   3 -14   5 38.4645 6.68973   2
   3 -14  -5 45.0516 8.52686   2
   3 -14  -5 26.2722 14.7485   3
  -3 -14  -7 3.89123 4.22530   3
   3 -14  -7 2.37104 5.80918   2
   3 -14  -7 7.30680 7.86330   3
  -3 -14  -9 66.3481 7.28773   3
  -3  14  -9 56.2532 7.22906   3
   3 -14  -9 69.1446 10.5364   2
   3 -14  -9 77.5535 8.68080   3
  -3  14 -11 73.4238 7.75334   3
  -3 -14 -11 65.5349 7.48621   3
   3 -14 -11 60.0211 10.7808   2
   3 -14 -11 77.5987 8.21942   3
   3 -14 -13 131.304 10.0277   3
  -3  14 -13 130.143 10.0676   3
   3 -14 -13 139.524 15.0172   2
   3 -14 -15 67.4729 7.58279   3
   3  14 -15 68.7699 7.79500   3
  14   3  15 72.7948 11.7640   2
   3 -14 -15 86.1724 12.6549   2
  -3  14 -15 72.4804 8.11465   3
  -3  14 -17 1.03821 4.43088   3
   3  14 -17 2.15002 3.85552   3
   3 -14 -17 1.92075 4.33898   3
  14   3  17 0.97397 7.40356   2
   3 -14  17-0.82281 6.32217   1
   3 -14 -17-2.11690 7.11767   2
   3  14 -19 80.2705 8.24316   3
   3 -14  19 84.4905 11.6723   1
   3 -14 -19 73.4093 8.48141   3
  14   3  19 83.7541 13.3401   2
  -3  14 -19 67.7029 9.04917   3
   3 -14 -19 69.9474 13.2721   2
  -3 -14  19 77.4990 13.0419   1
   3 -14 -21 105.431 15.7237   2
  -3  14 -21 76.1361 11.4071   3
   3  14 -21 87.9861 8.49963   3
  14   3  21 77.4937 13.1320   2
  -3 -14  21 109.293 14.9231   1
   3 -14  21 123.785 15.6647   1
   3 -14 -23 102.268 16.1689   2
   3 -14  23 131.671 15.7289   1
  -3 -14  23 155.155 18.2502   1
  14   3  23 109.991 15.1947   2
  -3  14 -23 82.3264 12.7486   3
   3  14 -23 102.196 9.44383   3
   3 -14  25 410.374 26.6110   1
   3  14 -25 329.202 16.8920   3
   4 -14   0 5757.59 137.781   2
  -4 -14   0 4776.48 166.588   3
   4 -14  -2 60.0920 8.83794   2
   4 -14   2 51.7223 7.78594   2
  -4 -14  -2 48.9159 11.2841   3
   4 -14  -4 3176.50 86.0061   2
   4 -14   4 3223.01 81.0541   2
  -4 -14  -4 3108.53 80.5454   3
  -4 -14  -6 10.5195 4.64341   3
   4 -14  -6 18.4252 6.72638   2
   4 -14   6 16.0052 5.25004   2
  -4 -14  -8 4010.72 100.167   3
  -4  14  -8 3984.74 100.854   3
   4 -14  -8 4177.08 110.523   2
   4 -14  -8 4005.04 114.250   3
   4 -14 -10 8.48977 5.39487   3
  -4  14 -10 2.27681 3.92058   3
  -4 -14 -10 2.71084 3.95535   3
   4 -14 -10-1.76880 6.34711   2
  -4  14 -12 1817.40 52.6376   3
   4 -14 -12 1990.17 64.5705   2
   4 -14 -12 1891.21 53.8390   3
  -4  14 -14 4.73689 4.41171   3
   4 -14 -14 10.5737 4.72395   3
  14   4  14 7.87983 7.06971   2
   4 -14 -14-1.96774 6.70856   2
   4 -14 -16 3298.65 84.3458   3
   4 -14 -16 3295.67 98.9273   2
  -4  14 -16 3089.68 84.6710   3
  -4  14 -18 2.34557 5.65356   3
   4 -14 -18 3.84833 4.07042   3
   4  14 -18-4.34960 4.75149   3
  14   4  18 5.17408 8.44339   2
   4 -14  18 3.21936 6.68971   1
   4 -14 -18 2.22209 7.36684   2
   4  14 -20 1796.77 53.2705   3
   4 -14 -20 1784.62 54.7173   3
   4 -14 -20 2046.70 70.6994   2
  -4 -14  20 2226.77 71.2053   1
  14   4  20 2063.65 68.4740   2
  -4  14 -20 1853.36 60.2816   3
   4  14 -22 8.09910 5.16956   3
   4 -14  22 1.92921 7.64594   1
   4 -14 -22 9.43686 5.15817   3
  -4 -14  22 10.5735 8.83401   1
  14   4  22 3.18220 9.13281   2
   4 -14 -22 1.23900 9.62188   2
  -4  14 -22 8.60573 8.94565   3
   4  14 -24 2049.94 60.1112   3
  14   4  24 2318.47 75.8028   2
   5  14   1-2.17313 5.50628   2
   5  14  -1 4.04993 5.40252   2
   5 -14  -1-1.29132 4.80003   2
   5 -14   1-0.59480 5.12053   2
  -5 -14   1 6.06419 20.6398   3
  -5 -14  -1 4.53989 15.0748   3
   5  14   3 217.703 16.5238   2
   5  14  -3 209.861 14.7622   2
   5 -14  -3 201.860 15.0927   2
   5 -14   3 226.703 14.3506   2
  -5 -14  -3 211.257 14.7683   3
   5  14   5 90.1054 11.4409   2
   5  14  -5 87.4483 9.57856   2
   5 -14  -5 86.4064 10.7919   2
   5 -14   5 75.2722 8.71097   2
  -5 -14  -5 89.6050 8.44088   3
  -5 -14  -7 108.685 8.95824   3
   5  14  -7 113.297 10.3573   2
   5 -14  -7 112.776 11.9584   2
  -5 -14  -9 14.0687 4.75433   3
  -5  14  -9 5.06368 4.35001   3
   5 -14  -9 2.47704 5.78113   2
   5 -14  -9 2.50909 11.0723   3
   5 -14 -11 58.4387 9.22375   3
  -5 -14 -11 44.7120 6.76012   3
  -5  14 -11 44.5478 6.70804   3
  14   5  11 59.6911 10.6884   2
   5 -14 -11 55.7930 9.99239   2
   5 -14 -13 19.3961 5.44716   3
  -5  14 -13 17.2515 5.26652   3
  14   5  13 32.0540 9.46792   2
   5 -14 -13 9.69319 7.21702   2
  -5  14 -15 22.6162 5.99283   3
   5 -14 -15 30.3452 5.95152   3
  14   5  15 31.5086 9.55067   2
   5 -14 -15 35.2612 10.0849   2
  -5  14 -17 7.82916 6.17490   3
   5 -14 -17 13.0443 5.09152   3
  14   5  17 1.05862 7.41113   2
   5 -14  17 5.15953 6.12847   1
   5 -14 -17 3.31206 7.52813   2
  -5  14 -19 17.7623 7.46952   3
  14   5  19 18.3181 9.04289   2
   5 -14 -19 17.5831 5.69760   3
   5  14 -19 11.3834 5.29445   3
   5 -14  19 22.3547 8.30580   1
  -5 -14  19 3.24834 7.87103   1
   5 -14 -19 13.7855 8.83254   2
   5 -14 -21 66.9131 7.87327   3
   5  14 -21 65.6534 7.74769   3
   5 -14  21 68.8483 12.0286   1
   5 -14 -21 59.7317 13.0414   2
  14   5  21 64.4676 13.0405   2
  -5 -14  21 78.2634 13.6308   1
  -5  14 -21 63.9185 11.9833   3
   5  14 -23 0.43152 4.48523   3
   5 -14 -23 2.01582 4.69188   3
   5 -14  23 0.93200 8.02350   1
  14   5  23 8.98754 9.33794   2
  14   5  25 200.059 20.1032   2
   5 -14  25 241.135 20.4568   1
   6  14   0 2909.86 82.6411   2
   6 -14   0 2975.22 80.7735   2
  -6 -14   0 2773.21 108.696   3
   6  14   2 20.4237 6.95911   2
   6  14  -2 29.7370 7.16499   2
   6 -14  -2 20.8604 6.99006   2
   6 -14   2 29.4351 6.74895   2
  -6 -14  -2 17.3132 8.90741   3
   6  14   4 3872.83 106.407   2
   6  14  -4 3846.76 102.128   2
   6 -14  -4 3813.55 104.487   2
   6 -14   4 3912.56 99.5838   2
  -6 -14  -4 3990.95 98.4580   3
   6  14   6 190.055 16.0639   2
   6  14  -6 214.463 14.2305   2
   6 -14  -6 175.021 15.1811   2
  -6 -14  -6 177.248 11.2956   3
  -6 -14  -8 2665.01 69.3314   3
  -6  14  -8 2625.43 70.0978   3
   6  14   8 2740.31 81.5461   2
   6 -14  -8 2689.75 79.2519   2
  -6  14 -10 4.70211 4.53399   3
  -6 -14 -10 8.75760 4.06829   3
   6  14  10 2.85560 6.40133   2
  14   6  10 0.98879 6.55665   2
   6 -14 -10-4.46932 7.36215   2
   6 -14 -10-3.16621 15.0555   3
  -6  14 -12 1987.18 57.3545   3
  14   6  12 2161.19 70.6377   2
   6 -14 -12 2153.99 69.3226   2
   6 -14 -12 2122.97 66.3188   3
   6 -14 -14 449.446 26.8124   2
   6 -14 -14 445.983 21.1495   3
  -6  14 -14 392.656 19.0473   3
  14   6  14 481.156 28.1437   2
  14   6  16 3558.69 79.5581   2
   6 -14 -16 3578.79 59.0745   3
  14   6  18 25.3761 10.1356   2
  -6  14 -18 19.2794 7.00344   3
   6 -14 -18 22.3082 5.50276   3
   6 -14  18 23.5962 8.15539   1
  -6 -14  18 40.2063 10.3516   1
   6 -14 -18 19.3670 9.56967   2
 -14  -6  18 30.9334 8.06111   1
   6 -14 -20 4046.68 103.784   3
   6 -14 -20 4370.02 124.085   2
  -6 -14  20 4739.94 123.144   1
  14   6  20 4285.14 120.908   2
  -6  14 -20 3848.39 111.381   3
   6 -14 -22 144.829 11.0489   3
  14   6  22 126.544 16.8363   2
   6 -14 -24 381.767 18.5559   3
  14   6  24 388.370 27.3477   2
   7 -14  -1 438.951 22.3905   2
   7 -14   1 447.623 22.0215   2
   7  14   1 455.326 24.2600   2
   7  14  -1 463.146 23.7992   2
  -7 -14  -1 497.646 35.3259   3
   7 -14  -3 232.226 16.5426   2
   7 -14   3 238.914 15.1128   2
   7  14   3 192.680 16.3251   2
   7  14  -3 251.449 16.9108   2
  -7 -14  -3 243.936 15.8266   3
  -7 -14  -5 19.0191 5.59541   3
   7 -14  -5 7.84634 6.98711   2
   7  14   5 15.2743 7.31202   2
   7 -14   5 14.7374 5.61567   2
   7  14  -5 13.7616 5.83811   2
  -7 -14  -7 4.74465 4.50922   3
   7 -14  -7 5.01626 5.99990   2
   7  14   7-0.89226 6.16465   2
  14   7   7-2.92568 6.82590   2
   7  14  -7 1.23019 5.25028   2
  -7 -14  -9 283.218 14.6665   3
  -7  14  -9 271.382 15.0268   3
  14   7   9 291.120 21.5294   2
   7  14   9 286.026 20.7655   2
   7 -14  -9 290.620 20.1400   2
 -14   7  -9 316.623 24.8491   3
  -7  14 -11 10.0306 5.14312   3
  -7 -14 -11 21.1628 5.70880   3
   7  14  11 14.2320 7.81643   2
  14   7  11 17.3709 8.72667   2
   7 -14 -11 9.32935 7.02028   2
 -14   7 -11 25.5006 19.6800   3
   7 -14 -11-7.98385 19.2457   3
 -14  -7  13 1.71613 5.20860   1
  -7  14 -13 1.45087 4.37005   3
  14   7  13 2.12669 7.44258   2
   7  14  13 1.05230 6.87696   2
   7 -14 -13 1.00849 7.23741   2
   7 -14 -13-2.20932 9.26488   3
  -7  14 -15 0.51873 5.19995   3
  14   7  15 1.09196 7.93133   2
   7 -14 -15 2.11463 7.49462   2
 -14  -7  15-4.28437 6.47142   1
   7 -14 -15 0.74590 6.94416   3
  14   7  17 24.8318 10.6750   2
   7 -14 -17 26.1808 6.83163   3
  -7  14 -17 25.4258 6.96918   3
 -14  -7  17 31.8514 8.12267   1
   7 -14 -17 23.4567 10.0317   2
   7 -14 -19 300.697 24.0078   2
 -14  -7  19 314.835 19.6576   1
  14   7  19 289.263 23.6200   2
  -7 -14  19 337.485 23.9748   1
  -7  14 -19 245.891 17.6647   3
   7 -14 -19 289.344 15.7516   3
  14   7  21 139.350 16.9659   2
   7 -14 -21 102.340 9.57886   3
   7 -14 -23 183.354 12.3187   3
   8 -14   0 3147.17 84.7376   2
   8  14   0 3025.49 86.0315   2
   8 -14  -2 12.6326 5.95655   2
   8 -14   2 12.1779 5.97590   2
   8  14   2 12.8580 6.56512   2
   8  14  -2 21.1136 7.70632   2
  -8 -14  -2 24.6840 10.2001   3
   8 -14  -4 1999.01 62.9374   2
   8 -14   4 2028.72 58.4237   2
  14   8   4 1999.98 66.4746   2
   8  14   4 1948.25 63.9871   2
   8  14  -4 1946.49 60.8363   2
  -8 -14  -4 1915.86 54.9758   3
  14   8   6 90.1699 12.8117   2
   8 -14  -6 66.4009 10.7025   2
   8  14  -6 83.5584 10.3122   2
   8  14   6 62.0910 10.7068   2
  -8 -14  -6 72.7576 7.65270   3
  -8 -14  -8 2790.63 74.2233   3
  14   8   8 2746.55 87.4865   2
  -8  14  -8 2883.04 76.0022   3
   8 -14  -8 2867.85 85.5774   2
   8  14   8 2931.36 86.9785   2
   8  14  -8 3019.50 80.2636   2
  -8  14 -10 248.872 14.2387   3
  -8 -14 -10 225.950 13.4529   3
 -14  -8  10 246.121 14.5762   1
   8 -14 -10 240.896 18.9912   2
   8  14  10 240.996 19.6881   2
 -14   8 -10 249.067 18.3161   3
  14   8  10 279.379 21.1463   2
  -8  14 -12 3333.90 88.9118   3
   8  14  12 3520.77 103.557   2
   8 -14 -12 3634.86 102.978   2
 -14   8 -12 3449.52 115.802   3
  14   8  12 3482.65 104.348   2
  14   8  14 6.69843 8.48705   2
  -8  14 -14 2.01233 4.61669   3
 -14  -8  14 15.1520 6.60496   1
   8  14  14 2.22724 7.79530   2
   8 -14 -14 10.4112 7.38073   2
 -14   8 -14-10.5231 20.9877   3
   8 -14 -14-1.69601 15.2071   3
   8 -14 -16 2036.12 70.7123   2
  14   8  16 2182.58 74.0343   2
   8 -14 -16 2141.20 72.3612   3
 -14  -8  16 2282.00 64.8612   1
  -8  14 -18-0.62580 6.50429   3
 -14  -8  18-0.74427 6.56816   1
  -8 -14  18 8.46965 7.87080   1
   8 -14 -18 4.67648 8.78986   2
  14   8  18-5.82935 8.46821   2
   8 -14 -18-8.16193 8.80087   3
  14   8  20 2279.98 80.6729   2
 -14  -8  20 2550.94 75.0767   1
 -14  -8  22 162.809 16.5785   1
  14   9   1 11.3619 7.35685   2
   9  14   1 10.3128 6.95074   2
   9  14  -1 14.8391 8.05927   2
  -9 -14  -1 18.4138 17.8006   3
  14   9   3 75.1425 11.9695   2
   9  14   3 70.4727 11.2721   2
   9  14  -3 50.9680 9.23376   2
  -9 -14  -3 78.8580 10.6916   3
  -9 -14  -5 4.39456 4.03384   3
   9 -14   5 10.1437 5.79317   2
  14   9   5 13.9155 7.71925   2
   9  14   5 1.84544 6.11968   2
   9  14  -5 6.59886 5.81230   2
  -9 -14  -7 28.0618 5.80532   3
  14   9   7 11.2782 7.28198   2
   9  14   7 23.3065 7.55435   2
   9  14  -7 18.0851 6.76684   2
 -14  -9   9-0.56099 4.99047   1
 -14   9  -9 1.51292 4.92537   3
  -9 -14  -9 1.74232 4.25590   3
  -9  14  -9-0.48464 5.00782   3
  14   9   9 6.39659 7.06882   2
   9 -14  -9-2.84548 6.97082   2
   9  14   9-1.01578 6.73516   2
 -14  -9  11 3.55264 5.30897   1
  14   9  11 1.09013 8.01176   2
  -9  14 -11-4.45372 6.02478   3
  -9 -14 -11 3.25834 4.86608   3
   9 -14 -11-2.03301 8.37189   2
   9  14  11 7.34348 6.43996   2
 -14   9 -11 3.62017 8.19886   3
  14   9  13 30.6317 10.8130   2
  -9  14 -13 33.0314 6.53046   3
 -14  -9  13 31.5108 8.01974   1
   9 -14 -13 37.7354 10.6624   2
   9  14  13 33.3139 10.4375   2
 -14   9 -13 33.3679 13.9311   3
  -9  14 -15 36.0392 7.32691   3
 -14  -9  15 36.4733 9.06171   1
   9  14  15 44.2548 11.9865   2
   9 -14 -15 36.6400 10.7312   2
   9 -14 -15 2.02309 22.3442   3
 -14   9 -15 20.1156 20.7130   3
  14   9  15 38.2141 11.4602   2
  -9  14 -17-1.14204 5.68844   3
   9  14  17 1.21165 8.37121   2
  -9 -14  17 5.18526 7.96839   1
   9 -14 -17 1.15423 8.77385   2
 -14  -9  17 6.21712 7.49268   1
  14   9  17 6.03939 9.47634   2
 -14   9 -17-20.1891 26.9635   3
 -14  -9  19 105.594 12.7679   1
 -14   9 -19 74.0470 27.6357   3
 -14  -9  21-0.91934 8.37079   1
  14  10   0 2481.40 75.7267   2
  10  14   0 2501.83 73.4405   2
  14  10   2 191.087 17.5775   2
  14  10  -2 198.388 17.5418   2
  10  14   2 193.591 17.1743   2
  10  14  -2 216.610 17.0286   2
 -10 -14  -2 254.909 24.2343   3
  14  10   4 2669.10 85.5608   2
  14  10  -4 2691.32 83.3115   2
  10  14   4 2805.12 84.7571   2
  10  14  -4 2822.62 81.5384   2
 -10 -14  -4 2843.91 75.3929   3
  10  14   6 376.339 24.5170   2
  14  10  -6 344.561 22.2938   2
  10  14  -6 400.066 22.1948   2
  14  10   6 387.381 25.1404   2
 -10 -14  -6 357.493 16.8710   3
 -14  10  -8 1618.11 44.8807   3
 -10 -14  -8 1599.96 46.1136   3
  10  14   8 1529.86 57.6032   2
  10  14  -8 1640.54 53.1618   2
  14  10   8 1617.95 59.8810   2
 -14 -10  10 14.5068 6.49158   1
 -14  10 -10 21.1494 5.43765   3
  14  10  10 14.5412 9.04926   2
 -10  14 -10 19.8596 5.88617   3
 -10 -14 -10 17.5744 5.49839   3
  10  14  10 24.5912 8.89616   2
 -10  14 -12 2550.79 70.0475   3
 -10 -14 -12 2457.01 68.8464   3
  10 -14 -12 2662.09 83.6243   2
  10  14  12 2610.39 85.1923   2
  14  10  12 2651.74 85.2986   2
 -14  10 -12 2581.36 70.4264   3
 -10  14 -14 9.62799 5.73907   3
  10 -14 -14 9.07225 9.34177   2
 -14 -10  14 8.21079 6.79913   1
  10  14  14 8.07849 8.18271   2
  14  10  14 10.6561 8.49914   2
 -14  10 -14 6.90510 8.89684   3
 -14 -10  16 2236.17 65.1165   1
  14  10  16 1844.85 70.2321   2
 -10 -14  16 2310.14 70.1741   1
 -14  10 -16 1881.86 75.1224   3
 -10  14 -16 1771.03 56.0553   3
 -14 -10  18 165.789 15.8339   1
 -14  10 -18 139.197 32.7023   3
  14  11  -1 228.640 18.9100   2
  11  14   1 253.613 19.7626   2
  11  14  -1 251.239 19.0140   2
  14  11   1 257.604 20.4261   2
  14  11   3 48.3980 11.0598   2
  14  11  -3 47.2724 10.1802   2
  11  14   3 55.5475 11.0271   2
  11  14  -3 51.2618 9.82183   2
 -11 -14  -3 37.2581 12.6221   3
 -11 -14  -5 17.0603 6.15412   3
  14  11   5 17.0996 8.88713   2
  14  11  -5 9.11786 7.65192   2
  11  14   5 12.3925 7.50582   2
  11  14  -5 7.27075 6.34367   2
  14  11   7 1.09815 7.38489   2
 -11 -14  -7 4.15780 4.58990   3
  14  11  -7 3.56384 6.84604   2
  11  14   7 1.06345 7.44350   2
  11  14  -7 2.32427 6.49820   2
 -14  11  -9 136.702 9.98227   3
 -11 -14  -9 121.031 9.73783   3
 -11  14  -9 113.371 10.3068   3
  14  11  -9 110.277 13.3711   2
  11  14   9 137.103 15.8416   2
  14  11   9 112.431 15.3979   2
 -14  11 -11 17.2754 5.57261   3
 -11  14 -11 12.3921 5.58816   3
 -11 -14 -11 6.68329 5.04883   3
  14  11 -11 6.55482 7.52035   2
  11  14  11 18.2198 9.72256   2
 -14 -11  11 7.00246 6.66354   1
  14  11  11 10.7569 9.84646   2
 -11  14 -13 85.5952 9.12963   3
 -14 -11  13 118.095 12.5895   1
  11  14  13 85.2789 13.8274   2
  14  11  13 98.8381 15.3085   2
 -14  11 -13 101.527 9.85493   3
 -14 -11  15 138.092 14.1469   1
 -14  11 -15 93.6681 11.2932   3
 -14 -11  17 47.7506 10.8608   1
  12  14   0 2516.44 78.7391   2
  14  12   0 2521.16 80.4193   2
  14  12   2 13.4175 8.09828   2
  14  12  -2 2.92512 8.25133   2
  12  14   2 7.04392 8.44057   2
  12  14  -2 0.91389 7.09732   2
  12  14   4 1604.46 58.7189   2
  12  14  -4 1608.45 55.8881   2
  14  12   4 1534.41 58.5953   2
  14  12  -4 1596.95 56.5448   2
  14  12   6 3.34127 8.28074   2
  14  12  -6 5.42410 7.09319   2
  12  14   6 9.73157 8.03937   2
  12  14  -6 2.58895 7.04219   2
  14  12  -8 1799.67 60.3203   2
  12  14   8 1782.15 65.0727   2
  12  14  -8 1802.16 59.5816   2
  14  12   8 1832.59 66.7862   2
 -12 -14  -8 1783.64 49.9711   3
 -12 -14 -10 58.2953 7.79104   3
 -12  14 -10 71.1929 9.10805   3
 -14  12 -10 55.0456 7.48584   3
  14  12 -10 52.9556 10.2259   2
  12  14  10 59.6639 12.1301   2
  14  12  10 52.6807 12.5807   2
 -14  12 -12 1368.61 41.3850   3
 -12  14 -12 1314.20 42.1463   3
 -12 -14 -12 1269.33 40.5300   3
 -14  12 -14 2.38976 5.61855   3
 -14 -12  14 3.97512 7.12858   1
  14  13   1 18.9038 8.81307   2
  14  13  -1 6.09480 7.81055   2
  13  14   1 21.3879 9.41740   2
  13  14  -1 11.0001 8.68650   2
  14  13  -3 13.6947 7.91109   2
  13  14   3 13.8930 8.72466   2
  13  14  -3 19.3808 9.09137   2
  14  13   3 7.60297 8.43880   2
  14  13  -5 7.49144 8.33088   2
  13  14   5 1.10359 8.74650   2
  14  13   5 4.54412 8.82171   2
  13  14  -5 4.67158 7.76650   2
  14  13  -7 52.1778 10.7567   2
  13  14  -7 39.3721 10.3725   2
  14  13  -9 36.9438 9.64222   2
 -14  13 -11 31.3737 6.98686   3
 -13  14 -11 22.4370 6.93023   3
  14  14   0 1012.90 44.3727   2
  14  14  -2 4.18022 7.76980   2
  14  14  -4 2359.63 75.7161   2
  14  14  -6-4.71680 7.62489   2
  14  14  -8 1810.18 61.3140   2
   0 -15  -1 4.86889 5.34509   2
   0 -15   1 3.26806 5.43342   2
   0 -15  -3 3.68410 6.06839   2
   0 -15  -3-17.1705 19.0931   3
   0 -15  -5 6.30844 6.73110   2
   0 -15  -5-1.06090 8.49159   3
   0 -15  -7 0.60067 4.66416   3
   0 -15  -7-0.83992 6.31482   2
   0 -15  -9 3.50482 4.04672   3
   0 -15  -9-1.79061 6.42517   2
   0 -15 -11 0.48088 3.65539   3
   0 -15 -11-1.90043 6.98346   2
   0 -15 -13 1.50644 3.89978   3
   0  15 -13 6.88727 4.99328   3
   0 -15 -13 2.01143 7.39171   2
   0  15 -15 0.95165 3.99095   3
   0 -15 -15 4.04452 4.35246   3
   0 -15 -15-1.05932 7.02396   2
   0  15 -17 1.48019 4.91505   3
   0 -15 -17 0.53568 4.49282   3
   0 -15 -17-1.11479 8.28775   2
  15   0  17 0.97525 7.95740   2
   0  15 -19-1.94775 4.69468   3
   0 -15 -19 9.38755 9.01626   2
  15   0  19 1.95236 8.11382   2
   0 -15  19-1.04865 7.52557   1
   0  15 -21 3.51707 4.64391   3
   0 -15 -21-1.22812 9.43650   2
   0 -15  21 3.21691 8.23932   1
   1 -15   0-0.65831 4.89408   2
   1 -15   2 4219.80 104.107   2
  -1 -15  -2 4266.90 107.951   2
   1 -15  -2 4265.35 107.077   2
   1 -15   4 385.390 19.4141   2
  -1 -15  -4 372.553 21.9138   2
   1 -15  -4 338.822 35.8791   3
  -1 -15  -4 398.932 29.7058   3
   1 -15  -4 414.650 22.7716   2
  -1 -15  -6 4527.72 122.569   2
   1 -15  -6 4674.21 128.452   3
  -1 -15  -6 4399.65 116.790   3
   1 -15  -6 4729.24 122.208   2
  -1 -15  -8 226.522 17.6751   2
   1 -15  -8 243.041 18.1629   2
   1 -15  -8 199.621 14.3218   3
  -1 -15  -8 233.796 14.1633   3
  -1 -15 -10 1009.96 42.4513   2
   1 -15 -10 1063.92 42.6140   2
   1 -15 -10 1037.48 34.8614   3
  -1 -15 -10 1031.07 34.2682   3
  -1 -15 -12 889.878 31.8059   3
  -1 -15 -12 909.176 40.3905   2
  -1  15 -12 923.380 31.9788   3
   1 -15 -12 957.993 40.7497   2
   1 -15 -12 918.131 31.6232   3
   1 -15 -14 3211.86 82.7867   3
  -1  15 -14 2973.48 81.3112   3
  -1 -15 -14 3051.51 81.9431   3
  -1 -15 -14 3484.54 97.6090   2
   1  15 -14 3177.59 82.1997   3
   1 -15 -14 3284.97 96.3613   2
  -1  15 -16-0.49639 4.91371   3
   1 -15 -16 5.55712 4.80470   3
   1  15 -16 5.71496 4.68404   3
  -1 -15 -16-2.64953 4.19986   3
   1 -15 -16 6.57960 7.67550   2
  -1 -15 -16 6.61142 7.61310   2
  15   1  16 3.97997 8.11863   2
  -1  15 -18 2456.22 69.8596   3
   1  15 -18 2455.50 69.7070   3
   1 -15 -18 2398.43 70.8103   3
  15   1  18 2876.98 84.7398   2
  -1 -15 -18 2541.45 87.8837   2
  15  -1  18 2947.95 83.7923   2
   1 -15 -18 2825.93 87.5186   2
  -1  15 -20 32.4136 6.89295   3
   1  15 -20 22.5778 5.97506   3
   1 -15 -20 17.2322 6.19147   3
   1 -15  20 29.8201 10.0617   1
   1 -15 -20 24.1437 10.8375   2
  15   1  20 27.3557 10.3595   2
  -1 -15 -20 26.9640 10.3851   2
  -1 -15  20 29.4328 9.94048   1
   1  15 -22 1654.89 50.4741   3
   1 -15  22 2285.15 70.0045   1
  -1 -15  22 2148.79 69.2902   1
  -1  15 -22 1562.85 50.7978   3
   2 -15  -1 4.07800 5.33250   2
   2 -15   1 3.83096 5.49690   2
   2 -15  -3 16.8071 7.19461   2
   2 -15   3 27.4633 6.90802   2
  -2 -15  -3 4.58969 12.0074   3
  -2 -15  -5 13.0534 6.51168   3
   2 -15  -5 17.9781 7.39017   2
   2 -15   5 21.7742 6.10929   2
   2 -15  -5-2.01658 17.0672   3
   2 -15  -7 45.9403 9.10938   2
  -2 -15  -7 62.1696 10.1767   2
  -2 -15  -7 65.9248 7.92382   3
   2 -15  -7 43.9664 11.0821   3
   2 -15  -9 80.9650 11.5745   2
  -2 -15  -9 72.4588 11.3816   2
   2 -15  -9 76.0013 9.26469   3
  -2 -15  -9 75.1151 7.93109   3
  -2 -15 -11 237.447 13.9722   3
  -2  15 -11 218.659 13.7312   3
  -2 -15 -11 218.779 18.5146   2
   2 -15 -11 242.822 19.3566   2
   2 -15 -11 232.104 14.2541   3
  -2  15 -13 112.437 9.71695   3
  -2 -15 -13 111.573 9.76460   3
  -2 -15 -13 112.990 14.7646   2
   2 -15 -13 103.961 13.6225   2
   2 -15 -13 122.255 9.99761   3
   2 -15 -15 5.30195 7.61318   2
   2 -15 -15 19.5769 5.40097   3
  -2  15 -15 9.98852 5.25573   3
  -2 -15 -15 15.2108 5.26281   3
  -2 -15 -15-1.09157 7.24128   2
  15   2  15 5.06320 7.78401   2
  -2  15 -17 199.877 13.0000   3
   2 -15 -17 205.411 13.2831   3
   2  15 -17 208.876 13.1077   3
  15   2  17 215.574 19.1661   2
  -2 -15 -17 211.515 19.7912   2
   2 -15 -17 193.776 19.3918   2
   2  15 -19 191.352 12.2593   3
   2 -15 -19 172.966 12.4214   3
  -2 -15  19 222.381 20.5824   1
  -2 -15 -19 156.428 17.6875   2
   2 -15  19 238.270 19.0178   1
   2 -15 -19 182.069 18.9377   2
  15   2  19 178.449 18.1053   2
  -2  15 -19 156.172 12.0331   3
  -2  15 -21 25.6914 6.71240   3
  15   2  21 38.7065 11.0164   2
  -2 -15  21 31.3562 10.6724   1
   2  15 -21 33.0772 6.91709   3
   2 -15 -21 23.6532 11.2663   2
   2 -15 -21 21.1471 6.48204   3
   2 -15  21 41.3476 10.9728   1
   2 -15  23 162.188 18.3981   1
   3 -15   0 0.65715 5.25974   2
  -3 -15   0-8.83537 20.7123   3
   3 -15  -2 3170.10 88.0421   2
   3 -15   2 3206.01 85.3565   2
  -3 -15  -2 3001.56 113.108   3
   3 -15  -4 498.136 25.2454   2
  -3 -15  -4 519.493 27.4440   3
   3 -15   4 548.216 23.0220   2
   3 -15  -6 1954.03 63.0905   2
   3 -15  -6 2008.18 88.3582   3
  -3 -15  -6 2006.33 57.3219   3
   3 -15  -8 276.080 19.3013   2
   3 -15  -8 261.274 21.6903   3
  -3 -15  -8 273.999 14.8475   3
  -3 -15 -10 5837.73 144.309   3
  -3  15 -10 6039.97 145.355   3
   3 -15 -10 6294.70 157.211   2
   3 -15 -10 6029.54 149.408   3
  -3 -15 -12 700.371 26.3201   3
  -3  15 -12 656.102 25.8307   3
   3 -15 -12 728.673 34.7156   2
   3 -15 -12 703.302 27.2744   3
  -3  15 -14 2061.41 58.5568   3
  -3 -15 -14 1960.92 58.5066   3
  15   3  14 2318.81 72.9443   2
   3 -15 -14 2248.85 72.4675   2
   3 -15 -14 2061.21 58.7214   3
  -3  15 -16 3.48444 4.76726   3
   3 -15 -16 8.43521 4.75206   3
  15   3  16-3.13408 8.36195   2
   3 -15 -16-1.12091 7.53804   2
   3 -15 -18 1303.10 41.7919   3
   3  15 -18 1229.66 40.3518   3
   3 -15 -18 1313.72 53.9024   2
  -3  15 -18 1239.92 41.3390   3
   3 -15 -20 1.21063 8.36443   2
  -3  15 -20 2.19715 5.26041   3
  15   3  20 1.07775 8.62648   2
   3 -15 -20-0.52199 4.64416   3
   3  15 -20 5.68268 4.83590   3
   3 -15  20 6.67870 8.21397   1
  -3 -15  20 19.7698 9.84052   1
   3  15 -22 2439.88 70.3968   3
   3 -15 -22 2454.44 71.8098   3
   4 -15  -1-0.68998 5.24488   2
   4 -15   1-0.62889 5.41405   2
  -4 -15  -1-13.1999 20.4813   3
   4 -15  -3 5.21476 5.78497   2
   4 -15   3 1.19728 5.28337   2
  -4 -15  -3 5.73832 9.27562   3
  -4 -15  -5 3.51926 5.05128   3
   4 -15   5 6.98372 5.45385   2
   4 -15  -5 10.2400 6.66654   2
  -4 -15  -7 4.32533 4.27560   3
   4 -15  -7 0.83738 5.93586   2
   4 -15  -7-8.67850 18.5189   3
  -4 -15  -9 26.6755 5.71939   3
   4 -15  -9 23.2573 7.84593   2
   4 -15  -9 10.7541 10.1230   3
  -4 -15 -11 147.735 10.8528   3
  -4  15 -11 140.830 10.9007   3
   4 -15 -11 125.357 14.9480   2
   4 -15 -11 141.642 13.4972   3
  -4  15 -13 170.286 11.8941   3
  -4 -15 -13 185.394 12.6024   3
  15   4  13 200.968 18.1733   2
   4 -15 -13 155.531 16.5748   2
   4 -15 -13 186.777 13.3034   3
   4 -15 -15 15.7932 5.33255   3
  -4  15 -15 10.4715 5.36716   3
  15   4  15 17.9971 9.78783   2
   4 -15 -15 6.42959 7.21107   2
  -4  15 -17 7.84289 4.87275   3
   4 -15 -17 13.5012 5.63662   3
  15   4  17 10.8521 9.18532   2
   4 -15  17 11.8614 7.89074   1
   4 -15 -17 7.78714 7.88854   2
  -4  15 -19 55.7738 8.29746   3
  15   4  19 47.5042 11.8071   2
   4 -15 -19 53.0743 7.66798   3
  -4 -15  19 62.8640 12.9716   1
   4 -15  19 62.1934 11.0849   1
   4 -15 -19 51.6589 12.2512   2
   4 -15 -21 6.85836 5.38704   3
   4  15 -21-2.87381 5.14917   3
   4 -15  21 4.79564 12.9195   1
  15   4  21 6.74905 9.17807   2
   4  15 -23 110.890 9.91811   3
  15   4  23 118.523 16.2431   2
   4 -15  23 115.490 15.3893   1
   5 -15   0-4.73684 6.61312   2
  -5 -15   0-21.7108 20.6474   3
   5 -15  -2 2550.43 74.7224   2
   5 -15   2 2547.64 71.9391   2
  -5 -15  -2 2621.42 94.3866   3
  -5 -15  -4 11.3699 6.47375   3
   5 -15  -4 7.03255 6.07115   2
   5 -15   4 10.8987 5.64533   2
   5 -15  -6 4005.84 109.997   2
  -5 -15  -6 4043.24 101.823   3
  -5 -15  -8 12.5721 4.52773   3
   5 -15  -8 15.1076 6.83374   2
   5 -15  -8-2.27796 21.6651   3
  -5 -15 -10 3345.02 86.7735   3
  -5  15 -10 3315.92 87.5515   3
   5 -15 -10 3449.05 98.7425   2
   5 -15 -10 3609.53 114.461   3
  -5  15 -12 209.992 13.2677   3
  -5 -15 -12 210.727 13.5157   3
  15   5  12 232.371 19.8147   2
   5 -15 -12 195.387 17.9274   2
   5 -15 -12 202.186 17.8228   3
  -5  15 -14 1858.30 55.1309   3
  15   5  14 2055.20 68.6593   2
  -5 -15 -14 1805.13 54.8535   3
   5 -15 -14 2063.02 68.2104   2
   5 -15 -14 1997.56 58.3043   3
   5 -15 -16 6.34321 4.88671   3
  -5  15 -16 4.10848 4.71273   3
  15   5  16 1.10989 8.79664   2
   5 -15 -16 9.92905 7.91804   2
   5 -15  16 4.73945 6.91539   1
   5 -15 -18 1509.63 58.4724   2
  15   5  18 1445.50 56.1261   2
   5 -15 -18 1390.01 43.4863   3
   5 -15 -20 50.6921 7.76232   3
  15   5  20 55.3826 12.4640   2
   5 -15 -22 983.688 35.5510   3
  15   5  22 1091.36 48.5047   2
   6  15   1-3.19165 6.98450   2
   6  15  -1 6.71336 6.36688   2
   6 -15  -1 0.70345 5.95232   2
   6 -15   1 0.65037 5.45472   2
  -6 -15  -1-15.0926 22.4094   3
   6  15   3 13.5595 6.98497   2
   6  15  -3 17.5787 6.35940   2
   6 -15  -3 13.2483 6.23382   2
   6 -15   3 9.25237 5.53721   2
  -6 -15  -3 8.39401 8.49643   3
  -6 -15  -5 10.9588 5.72994   3
   6  15   5 14.2025 6.82196   2
   6  15  -5-0.66672 5.83799   2
   6 -15  -5 7.20423 6.53293   2
  -6 -15  -7 27.7253 5.88978   3
   6 -15  -7 20.4574 7.54181   2
  -6 -15  -9 11.8480 4.78798   3
  15   6   9 20.0144 9.37461   2
   6 -15  -9 17.7951 7.85665   2
  -6 -15 -11 7.69143 4.94021   3
  -6  15 -11 7.60395 4.85663   3
  15   6  11 4.34196 8.07130   2
   6 -15 -11 12.5625 7.34712   2
   6 -15 -11-11.1256 16.7556   3
  -6  15 -13 9.88883 5.68920   3
  -6 -15 -13 9.25926 5.09588   3
  15   6  13 9.80174 8.09919   2
   6 -15 -13 7.26208 7.62728   2
   6 -15 -13 11.8698 9.67725   3
   6 -15 -15 18.0841 7.89931   3
  -6  15 -15 29.3855 6.58927   3
   6 -15  15 33.5549 8.74918   1
  15   6  15 23.6982 10.1355   2
   6 -15 -15 33.1718 10.2364   2
   6 -15 -17 1.67675 5.24099   3
  -6  15 -17 1.07811 5.19718   3
  15   6  17 1.15099 9.02995   2
   6 -15 -17-1.17241 7.99277   2
   6 -15 -19 15.9876 6.46441   3
  15   6  19 1.20723 10.3067   2
   6 -15 -21 3.58743 5.23310   3
  15   6  21-1.19863 10.4923   2
   7  15   0-1.57819 6.73532   2
   7 -15   0 2.09990 5.37824   2
  -7 -15   0-8.38521 20.7499   3
   7  15   2 2390.70 72.9180   2
   7  15  -2 2363.39 70.7373   2
   7 -15  -2 2305.08 70.0992   2
   7 -15   2 2323.20 68.0497   2
  -7 -15  -2 2576.84 90.6506   3
  -7 -15  -4 4.17990 6.29488   3
   7  15   4 2.65223 6.10799   2
   7  15  -4 1.41285 5.87168   2
   7 -15  -4-0.80307 5.83305   2
   7 -15   4-1.74475 4.96411   2
   7  15   6 2913.88 86.4254   2
   7  15  -6 2826.67 79.9450   2
   7 -15  -6 2961.13 85.1900   2
  -7 -15  -6 2843.25 75.9173   3
  -7 -15  -8 32.7624 6.09526   3
   7  15   8 16.8332 8.01778   2
  15   7   8 16.9740 8.07915   2
   7 -15  -8 17.2391 7.55754   2
  -7 -15 -10 2000.86 56.4596   3
  15   7  10 2157.17 71.0501   2
  -7  15 -10 2089.97 58.2485   3
   7 -15 -10 2109.12 67.8972   2
  -7  15 -12 82.3878 9.08198   3
  -7 -15 -12 100.904 9.46249   3
  15   7  12 101.851 14.3908   2
   7 -15 -12 85.5957 12.8691   2
   7 -15 -12 74.4200 21.6846   3
  -7  15 -14 2192.32 62.2119   3
   7 -15 -14 2231.48 74.1155   2
   7 -15 -14 2233.34 84.1010   3
  15   7  14 2291.99 76.9094   2
  15   7  16 12.9432 9.95847   2
  -7  15 -16 10.1004 5.52891   3
   7 -15 -16 11.2882 9.63721   2
   7 -15 -16 2.96205 10.9005   3
  15   7  18 4316.44 122.097   2
   7 -15 -18 3918.77 106.969   3
   7 -15 -20 8.82100 6.39294   3
   8 -15  -1-0.73935 6.08927   2
   8 -15   1 0.68972 6.42114   2
   8  15   1 0.85211 6.04008   2
   8  15  -1 3.23930 6.35337   2
  -8 -15  -1-12.4147 22.8395   3
   8 -15  -3 11.2034 6.77337   2
   8 -15   3 7.59813 5.26549   2
   8  15   3 11.3954 7.48384   2
   8  15  -3 9.15231 6.34155   2
  -8 -15  -3-2.95858 9.82545   3
  -8 -15  -5 8.48935 5.84894   3
   8 -15  -5 2.52304 6.46285   2
   8  15   5 4.64328 7.43358   2
  15   8   5 7.30916 7.85108   2
   8  15  -5 2.16405 5.88665   2
  15   8   7 119.352 14.9258   2
   8  15   7 101.525 13.4588   2
   8 -15  -7 96.4614 12.5982   2
  -8 -15  -7 111.029 9.80306   3
  -8 -15  -9 85.0538 8.65030   3
   8 -15  -9 90.9384 12.4547   2
  15   8   9 65.3229 12.1398   2
   8  15   9 70.1620 11.9735   2
  -8 -15 -11 49.0417 7.13886   3
  -8  15 -11 54.2587 7.87324   3
  15   8  11 46.4537 11.8239   2
   8  15  11 40.4139 10.5842   2
   8 -15 -11 49.6418 10.8975   2
  -8  15 -13 104.089 10.1683   3
  -8 -15 -13 90.5823 9.22400   3
  15   8  13 84.2815 14.3364   2
   8 -15 -13 112.389 14.6378   2
  15   8  15-1.19887 9.50110   2
  -8  15 -15 1.57605 5.20011   3
   8 -15 -15 2.24046 7.63700   2
 -15   8 -15-14.6255 23.2719   3
 -15   8 -17 7.71388 24.8322   3
   8 -15 -17-10.7848 18.4366   3
  15   8  17 5.00462 9.40659   2
   8 -15 -19-0.97389 10.2973   3
   9 -15   0 0.74520 6.02277   2
  15   9   0-3.99305 7.42144   2
   9  15   0-0.85549 6.36002   2
   9 -15  -2 5595.75 142.702   2
   9 -15   2 5675.89 140.486   2
  15   9   2 5417.38 147.836   2
   9  15   2 5523.85 145.418   2
   9  15  -2 5415.96 142.283   2
  -9 -15  -2 5596.25 168.528   3
  15   9   4 341.403 23.9975   2
   9 -15  -4 380.461 22.4900   2
   9  15   4 357.445 23.5580   2
   9  15  -4 358.890 21.5027   2
  -9 -15  -4 360.243 21.3003   3
  15   9   6 403.392 26.5874   2
   9 -15  -6 404.248 24.6305   2
   9  15   6 436.424 26.4479   2
   9  15  -6 429.806 23.0418   2
  -9 -15  -6 427.139 19.3614   3
  -9 -15  -8 6.81246 4.77512   3
  15   9   8-3.32330 8.69091   2
   9 -15  -8-1.90919 7.71510   2
   9  15   8 1.02929 7.11134   2
  -9 -15 -10 1726.42 50.8042   3
  -9  15 -10 1766.41 52.4775   3
   9 -15 -10 1854.81 63.3767   2
   9  15  10 1815.22 64.2034   2
  15   9  10 1770.71 65.5202   2
  15   9  12 8.23141 9.03600   2
  -9  15 -12 6.76503 5.31477   3
  -9 -15 -12 4.83059 4.75216   3
   9  15  12 4.51213 7.89616   2
   9 -15 -12 3.16309 7.74976   2
  -9  15 -14 1777.54 53.4286   3
  -9 -15 -14 1701.15 52.2278   3
   9  15  14 1994.53 68.9172   2
   9 -15 -14 1968.12 66.6480   2
  15   9  14 1893.07 68.1765   2
 -15   9 -14 1819.86 63.4292   3
 -15   9 -16 17.6427 21.0229   3
 -15   9 -18 1656.65 80.0985   3
  10 -15  -1 0.80846 6.40708   2
  10 -15   1 1.51315 5.68819   2
  15  10   1 8.31237 7.36515   2
  15  10  -1-2.00231 7.69250   2
  10  15   1 2.74343 6.87535   2
  10  15  -1-1.78654 7.00806   2
 -10 -15  -1-13.6643 21.7682   3
  10 -15  -3 7.74006 6.53754   2
  10 -15   3 5.70948 6.49849   2
  15  10   3 3.15545 7.45589   2
  15  10  -3 2.94252 7.61636   2
  10  15   3 5.62592 7.57831   2
  10  15  -3-4.28354 7.31268   2
 -10 -15  -3-5.50649 15.3515   3
 -10 -15  -5 16.1971 7.29420   3
  10 -15  -5 10.9459 7.72282   2
  15  10   5 8.70712 8.09576   2
  15  10  -5 12.3916 8.27937   2
  10  15   5 14.1335 8.76816   2
  10  15  -5 10.5221 7.37437   2
 -10 -15  -7 2.83639 4.82724   3
  15  10   7 10.1954 8.61126   2
  10 -15  -7-1.93906 7.44969   2
  10  15   7 2.10709 8.18087   2
  10  15  -7 3.83660 6.66167   2
 -10 -15  -9 8.12551 4.83079   3
  15  10   9 4.60411 8.16154   2
  10 -15  -9 5.09448 8.23732   2
  10  15   9 21.5291 7.63312   2
  15  10  11 40.7446 12.1520   2
 -10 -15 -11 64.7421 8.24856   3
 -10  15 -11 64.1954 8.74706   3
  10 -15 -11 48.8814 11.5528   2
  10  15  11 54.2841 12.3520   2
 -10  15 -13 14.3720 6.59796   3
 -10 -15 -13 16.2988 5.81536   3
 -15  10 -15 4.96523 9.30563   3
 -15  10 -17 15.6093 13.1697   3
  15  11   0-3.10211 7.32971   2
  11  15   0 6.67171 7.08577   2
  15  11  -2 845.685 39.1223   2
  11  15   2 921.307 40.3603   2
  11  15  -2 871.538 38.3189   2
  15  11   2 914.349 41.3628   2
  15  11   4 106.676 14.9147   2
  11  15   4 113.834 14.4127   2
  15  11  -4 103.821 13.9891   2
  11  15  -4 111.900 13.2095   2
 -11 -15  -4 90.7010 15.7108   3
  15  11  -6 3895.21 110.672   2
  11  15   6 3803.84 111.940   2
  11  15  -6 4039.89 107.840   2
  15  11   6 3970.69 114.859   2
 -11 -15  -6 3854.24 99.8398   3
  15  11   8 3.51597 8.61360   2
 -11 -15  -8 6.46508 5.04495   3
  11 -15  -8-1.02328 7.94591   2
  15  11  -8 1.84141 6.99894   2
  11  15   8-1.11415 7.89772   2
 -11 -15 -10 1443.14 42.6310   3
  11 -15 -10 1476.99 55.9144   2
  15  11 -10 1350.92 51.0606   2
 -11 -15 -12 8.95390 5.61805   3
  15  11 -12 9.54554 7.47313   2
 -11 -15 -14 1842.87 53.2068   3
  15  12   1 2.17433 8.08234   2
  15  12  -1 2.09698 7.52441   2
  12  15   1 1.01991 7.58237   2
  12  15  -1-1.94294 8.07471   2
  15  12   3 4.44722 7.97920   2
  15  12  -3 6.07539 8.41667   2
  12  15   3 3.17502 8.47122   2
  12  15  -3 1.85155 7.55411   2
  15  12   5 29.8523 11.0114   2
  15  12  -5 35.1004 10.0930   2
  12  15   5 18.7396 8.92968   2
  12  15  -5 31.0487 10.0104   2
  15  12  -7 114.165 14.6452   2
  12  15  -7 140.325 14.8340   2
  15  12  -9 69.0922 12.0199   2
 -12 -15 -11 18.1803 6.16135   3
  15  12 -11 4.37482 7.72649   2
  13  15   0 2.06445 8.01524   2
  13  15  -2 993.210 42.5755   2
  15  13  -4 49.2482 11.4930   2
  13  15  -4 59.5150 11.3962   2
  13  15  -6 2739.20 82.7023   2
  15  13  -6 2718.12 84.3092   2
  15  13  -8-4.75733 8.05158   2
   0 -16   0 2164.31 65.6476   2
   0 -16  -2 13.9785 7.18365   2
   0 -16  -4 4821.89 122.590   2
   0 -16  -4 3886.05 151.327   3
   0 -16  -6 44.1550 9.50630   2
   0 -16  -6 44.3411 14.0998   3
   0 -16  -8 2968.36 86.9726   2
   0 -16  -8 2802.62 81.5342   3
   0 -16 -10 509.436 28.5277   2
   0 -16 -10 472.375 21.9854   3
   0 -16 -12 728.951 35.7466   2
   0 -16 -12 672.711 26.8461   3
   0 -16 -14 29.2260 6.28362   3
   0 -16 -14 39.0185 10.1142   2
   0 -16 -16 3877.87 101.499   3
   0  16 -16 3915.78 101.117   3
   0 -16 -18 185.880 19.4472   2
   0 -16 -18 173.851 12.6706   3
   0  16 -18 176.483 12.4699   3
  16   0  18 190.032 18.7003   2
   0 -16  20 2426.44 80.1525   1
   1 -16  -1 277.194 18.2483   2
   1 -16   1 282.351 18.0058   2
   1 -16   3 177.563 13.7313   2
  -1 -16  -3 178.691 15.7784   2
   1 -16  -3 183.900 15.4575   2
   1 -16  -5 6.70811 6.77723   2
  -1 -16  -5 6.04519 6.49323   2
   1 -16  -5-18.4774 21.3463   3
  -1 -16  -5 3.30730 12.9737   3
   1 -16  -7 8.91780 7.67772   2
  -1 -16  -7 7.27003 6.67943   2
   1 -16  -7-1.26989 10.5555   3
  -1 -16  -7 2.35407 6.28127   3
   1 -16  -9 2.22444 5.63639   3
  -1 -16  -9 3.91435 5.01390   3
   1 -16  -9-0.95180 7.07607   2
  -1 -16  -9-0.97149 7.30402   2
   1 -16 -11 11.3441 5.47444   3
  -1 -16 -11 14.1357 5.28702   3
   1 -16 -11 13.1092 8.23174   2
  -1 -16 -11 5.17537 8.20691   2
   1 -16 -13 28.1456 6.35028   3
  -1 -16 -13 26.4066 5.88608   3
   1 -16 -13 26.6263 9.33879   2
  -1 -16 -13 16.3826 8.13780   2
   1 -16 -15 12.1542 5.71364   3
  -1 -16 -15 2.16187 4.77205   3
  -1  16 -15 10.1375 5.57978   3
   1 -16 -15 10.0528 8.49197   2
  -1 -16 -15 2.28002 8.47657   2
   1 -16 -17 27.0841 6.94504   3
  -1  16 -17 21.3867 6.09716   3
  -1 -16 -17 22.5117 6.47445   3
   1  16 -17 30.1342 6.97935   3
   1 -16 -17 17.6349 9.33124   2
  -1 -16 -17 32.0397 11.5292   2
  16   1  17 14.0019 9.20762   2
  -1  16 -19 43.5228 7.51537   3
   1 -16 -19 48.8875 7.83873   3
   1  16 -19 52.6542 8.01083   3
   1 -16  19 72.5691 13.4587   1
  -1 -16 -19 58.1517 8.37039   3
  -1 -16  19 61.9389 13.0842   1
  16   1  19 63.3138 12.7815   2
   2 -16   0 2088.92 63.5302   2
   2 -16  -2 3.80872 6.15650   2
   2 -16   2 2.60302 5.64961   2
  -2 -16  -2-19.0793 21.3834   3
   2 -16   4 3380.43 84.8850   2
  -2 -16  -4 3079.45 110.190   3
   2 -16  -4 3275.55 89.4001   2
   2 -16  -6 54.9505 10.0555   2
   2 -16  -6 41.7309 20.3211   3
  -2 -16  -6 44.1686 9.35257   3
   2 -16  -8 1711.68 58.8393   2
   2 -16  -8 1633.59 64.6271   3
  -2 -16  -8 1682.89 51.2285   3
   2 -16 -10 197.309 17.5939   2
   2 -16 -10 202.188 16.4172   3
  -2 -16 -10 186.041 12.9748   3
  -2 -16 -12 4086.98 105.059   3
   2 -16 -12 4255.27 118.685   2
   2 -16 -12 4039.46 106.255   3
   2 -16 -14 46.0543 7.69957   3
   2 -16 -14 45.4733 11.8081   2
  -2 -16 -14 46.0569 7.46868   3
  -2  16 -14 54.2752 8.00854   3
  -2 -16 -14 34.7739 11.0065   2
  -2  16 -16 2386.51 67.2707   3
  -2 -16 -16 2333.77 67.4859   3
   2 -16 -16 2386.53 67.4438   3
   2 -16 -18 26.2304 6.37441   3
  -2  16 -18 10.8189 5.88834   3
   2 -16 -18 13.3151 9.20783   2
  -2 -16 -18 12.6909 5.75697   3
   2 -16  18 22.4883 9.79458   1
  16   2  18 13.1632 9.20661   2
   2  16 -20 2014.29 61.2739   3
  16   2  20 2333.58 76.8449   2
   3 -16  -1 48.1119 8.74759   2
   3 -16   1 58.8653 9.40755   2
   3 -16  -3 27.3451 8.00411   2
   3 -16   3 36.5878 7.64259   2
  -3 -16  -3 8.41652 17.5013   3
   3 -16  -5 16.6614 7.65093   2
  -3 -16  -5 16.4112 9.82849   3
  -3 -16  -7 20.3719 6.46719   3
   3 -16  -7 9.98680 7.12829   2
   3 -16  -9 89.7157 16.6180   3
  -3 -16  -9 72.3331 8.52175   3
   3 -16  -9 71.3991 11.7587   2
   3 -16 -11 1.02184 7.06040   2
  -3 -16 -11 5.10755 4.72141   3
   3 -16 -11 6.86541 8.10496   3
   3 -16 -13 80.2784 13.1528   2
   3 -16 -13 51.2968 8.53200   3
  -3 -16 -13 77.0199 8.71976   3
  -3  16 -13 61.7765 8.65107   3
   3 -16 -15 24.5915 9.12979   2
   3 -16 -15 18.2646 6.09185   3
  -3  16 -15 19.7700 6.06225   3
  -3 -16 -15 16.7070 5.64910   3
  16   3  15 19.9169 10.1592   2
   3 -16 -17-1.17750 8.65389   2
   3 -16 -17 5.35576 4.98615   3
  -3  16 -17-0.54445 4.99478   3
  -3 -16 -17 3.95400 4.98488   3
  16   3  17-5.59148 9.86891   2
   3 -16 -19 4.84333 4.97386   3
  16   3  19-3.44648 8.73285   2
   3 -16  19 0.97337 7.55826   1
  16   3  21-1.15187 9.30980   2
   3 -16  21 8.64283 8.21270   1
   4 -16   0 4564.97 119.242   2
   4 -16   2 4.59440 5.55383   2
  -4 -16  -2-11.7653 23.2915   3
   4 -16  -2 0.76769 6.98999   2
   4 -16  -4 1774.10 58.3328   2
  -4 -16  -4 1794.02 70.6258   3
  -4 -16  -6 25.9094 7.59181   3
   4 -16  -6 31.5660 8.62750   2
   4 -16  -8 3602.49 101.394   2
   4 -16  -8 3281.27 130.233   3
  -4 -16  -8 3572.37 92.1644   3
   4 -16 -10 67.3697 11.5647   2
   4 -16 -10 67.3354 18.2567   3
  -4 -16 -10 70.7588 8.26713   3
  -4 -16 -12 2286.97 65.4501   3
  -4  16 -12 2336.58 66.5274   3
   4 -16 -12 2526.52 78.7254   2
   4 -16 -12 2541.75 77.1381   3
  -4 -16 -14 138.335 11.1133   3
  -4  16 -14 141.146 11.4414   3
  16   4  14 145.032 16.9804   2
   4 -16 -14 148.630 16.4179   2
   4 -16 -14 137.023 12.3915   3
  16   4  16 1264.43 51.2615   2
  -4  16 -16 1149.60 38.7341   3
  -4 -16 -16 1146.81 39.0765   3
   4 -16 -16 1234.35 51.4745   2
   4 -16 -16 1168.72 39.5609   3
   4 -16 -18 15.4336 6.06352   3
  16   4  18 18.7736 10.1075   2
   4 -16  18 17.2561 8.58449   1
  16   4  20 1932.12 73.3585   2
   4 -16  20 2488.05 75.0041   1
   5 -16  -1 163.462 14.2489   2
   5 -16   1 157.292 13.7249   2
   5 -16  -3 249.377 17.9081   2
   5 -16   3 269.362 16.8852   2
  -5 -16  -3 256.954 30.4672   3
   5 -16  -5 24.4152 7.79687   2
  -5 -16  -5 21.2207 8.44825   3
  -5 -16  -7 1.69652 5.07051   3
   5 -16  -7 0.89666 7.03466   2
   5 -16  -9 74.2200 11.8922   2
  -5 -16  -9 87.3850 9.05835   3
  -5 -16 -11 34.4843 6.58776   3
  16   5  11 33.8019 10.0467   2
   5 -16 -11 28.3157 10.0974   2
   5 -16 -11 17.9387 17.0267   3
  -5 -16 -13 57.5946 7.99619   3
  -5  16 -13 64.6448 8.37415   3
  16   5  13 57.9529 13.2410   2
   5 -16 -13 47.5869 11.1114   2
   5 -16 -13 46.3452 12.7825   3
   5 -16 -15 16.9549 7.84139   3
  -5  16 -15 12.5679 5.94410   3
  -5 -16 -15 13.1291 5.52496   3
  16   5  15 16.2384 9.37828   2
   5 -16 -15 5.67070 8.33982   2
  -5 -16 -17 90.5387 9.73914   3
  16   5  17 81.6901 14.6281   2
   5 -16  17 93.5364 12.8160   1
   5 -16 -17 86.4432 10.4507   3
   5 -16 -19 3.41442 5.67104   3
  16   5  19 12.0734 10.2173   2
   5 -16  19 13.0141 8.78013   1
   6 -16   0 3028.74 85.1744   2
   6 -16  -2 29.2978 8.48011   2
   6 -16   2 22.1069 7.10019   2
   6 -16  -4 2206.27 69.0393   2
  -6 -16  -4 2236.77 77.6182   3
  -6 -16  -6 39.2058 8.36195   3
   6 -16  -6 31.3671 8.55745   2
   6 -16  -8 2929.60 86.9825   2
  -6 -16  -8 2816.63 76.1704   3
  -6 -16 -10 11.0719 5.41036   3
  16   6  10-4.53471 9.16247   2
   6 -16 -10 2.00298 6.91932   2
  -6 -16 -12 2062.42 60.9656   3
  16   6  12 2322.24 76.4603   2
  -6  16 -12 2197.24 62.5837   3
   6 -16 -12 2358.60 74.8389   2
   6 -16 -12 2054.40 94.5109   3
  -6  16 -14-0.54585 4.89439   3
  -6 -16 -14 4.78957 5.06116   3
  16   6  14-1.17534 8.12038   2
   6 -16 -14 2.22596 9.08123   2
   6 -16 -14 5.76802 13.0299   3
  -6 -16 -16 1468.20 47.2406   3
   6 -16 -16 1516.30 55.3525   3
   6 -16 -18 18.8484 8.02756   3
  16   6  18 20.9200 10.1440   2
   7  16   1 5.29473 6.85483   2
   7  16  -1 14.0275 7.34280   2
   7 -16  -1 9.08673 6.41019   2
   7 -16   1 8.64589 6.61243   2
  -7 -16  -1-4.48432 21.9081   3
   7  16   3 13.8314 7.74170   2
   7  16  -3 15.5907 6.66310   2
   7 -16  -3 19.5158 7.68737   2
   7 -16   3 17.9459 6.79585   2
  -7 -16  -3 3.70638 18.9256   3
   7  16   5 66.4619 11.5678   2
   7  16  -5 72.8323 10.7659   2
   7 -16  -5 58.3743 10.5312   2
  -7 -16  -5 71.9594 11.8084   3
  -7 -16  -7 11.1367 5.95454   3
  16   7   7 4.49444 7.66095   2
   7 -16  -7 0.89844 7.19198   2
  16   7   9 62.0211 12.7348   2
   7 -16  -9 90.6622 12.7229   2
  -7 -16  -9 85.8929 9.07229   3
  -7 -16 -11 28.5975 6.43485   3
  16   7  11 34.7488 11.0363   2
   7 -16 -11 34.8980 10.0516   2
  -7 -16 -13 45.4729 7.18842   3
  -7  16 -13 46.7385 7.69536   3
  16   7  13 45.4886 12.0368   2
   7 -16 -13 45.3526 11.5354   2
  -7 -16 -15 99.6902 9.93138   3
  16   7  15 127.196 17.1559   2
   7 -16 -15 81.2876 24.3178   3
   7 -16 -17-4.29724 14.6262   3
   8  16   0 2997.96 88.0672   2
   8 -16   0 3000.72 85.1905   2
   8  16   2 49.3723 10.4047   2
   8  16  -2 59.6217 10.6361   2
   8 -16  -2 39.4692 9.35637   2
   8 -16   2 52.9353 9.36405   2
  -8 -16  -2 42.0929 22.0951   3
   8  16   4 2142.44 70.4003   2
   8  16  -4 2147.70 66.6731   2
   8 -16  -4 2111.08 68.0686   2
  16   8   4 2154.01 73.2877   2
  -8 -16  -4 2243.73 78.7612   3
  16   8   6 116.473 15.6327   2
   8  16   6 97.4126 13.3499   2
   8 -16  -6 96.6988 12.6341   2
  -8 -16  -6 102.219 11.0284   3
  16   8   8 2400.85 80.9616   2
   8  16   8 2517.57 79.8841   2
   8 -16  -8 2478.08 77.2448   2
  -8 -16  -8 2382.97 66.6403   3
  -8 -16 -10 16.3334 5.63973   3
  16   8  10 17.6157 9.49718   2
   8 -16 -10 11.3059 8.62672   2
  -8 -16 -12 1389.92 43.8226   3
  -8  16 -12 1374.90 44.9188   3
   8 -16 -12 1498.99 55.8006   2
  16   8  12 1471.97 58.3874   2
  -8 -16 -14 7.38219 5.22045   3
   8 -16 -14-11.6741 23.9835   3
   8 -16 -16 1308.99 72.7414   3
   9  16   1 4.57703 7.88054   2
   9 -16  -1-3.16277 7.41436   2
   9  16  -1 5.18510 7.11738   2
   9 -16   1-0.76052 6.26363   2
  16   9   1 4.32116 8.38837   2
   9  16   3 14.4012 7.60937   2
  16   9   3 6.60335 8.36648   2
   9 -16  -3-0.85084 6.60757   2
   9  16  -3 4.22704 7.34012   2
  -9 -16  -3-1.93495 19.9941   3
  16   9   5 1.13255 7.92696   2
   9  16   5 3.05125 7.73133   2
   9 -16  -5-0.90392 7.37545   2
   9  16  -5 2.40072 6.83054   2
  -9 -16  -5 2.87719 9.91001   3
  -9 -16  -7 2.84685 5.91840   3
  16   9   7 5.77155 8.28425   2
   9  16   7 9.53894 8.56636   2
   9 -16  -7 0.94832 7.51595   2
  -9 -16  -9 2.50258 5.07981   3
  16   9   9-2.39504 9.29868   2
   9  16   9 4.46607 7.91432   2
   9 -16  -9 1.03215 8.42172   2
  -9 -16 -11 9.35601 5.05961   3
  16   9  11-1.23522 8.97272   2
   9  16  11 5.81889 8.75051   2
   9 -16 -11 1.07880 8.28994   2
  -9 -16 -13 12.3918 5.67625   3
  16  10   0 1742.91 63.9222   2
  10 -16   0 1793.16 58.3457   2
  10  16   0 1738.25 60.2873   2
  16  10   2 5.52696 8.58381   2
  10 -16  -2 6.88177 7.53055   2
  10 -16   2 3.71364 6.50218   2
  16  10  -2-1.05848 7.77974   2
  10  16   2 12.7759 8.01924   2
  10  16  -2 6.26566 7.23477   2
  16  10   4 3385.77 104.101   2
  10 -16  -4 3575.28 100.210   2
  10  16   4 3430.74 102.543   2
  16  10  -4 3483.10 102.779   2
  10  16  -4 3511.91 98.6942   2
 -10 -16  -4 3470.03 115.490   3
  16  10   6 44.5306 12.0731   2
  10 -16  -6 37.7367 10.2729   2
  10  16   6 50.9130 11.8050   2
 -10 -16  -6 40.5435 10.2587   3
  10  16   8 1190.65 48.9310   2
  10 -16  -8 1152.73 46.7913   2
 -10 -16  -8 1089.38 36.8864   3
 -10 -16 -10 18.7206 5.77883   3
 -10 -16 -12 1200.56 38.5812   3
  16  11   1-1.10906 7.95939   2
  11 -16  -1 5.99717 6.36963   2
  11 -16   1 9.63292 7.58121   2
  16  11  -1-1.07524 7.62199   2
  11  16   1 1.97185 7.24624   2
  11  16  -1 1.85177 7.11444   2
  11 -16  -3 13.7898 8.11660   2
  16  11  -3 18.8866 9.55673   2
  11  16   3 2.08147 7.56320   2
  11  16  -3 13.5749 7.99022   2
  11 -16  -5 23.1234 8.51435   2
  16  11  -5 25.7811 10.3473   2
  11  16   5 26.0501 9.96754   2
  11  16  -5 15.5004 8.20159   2
 -11 -16  -5 5.81079 16.4494   3
 -11 -16  -7-1.31766 7.67368   3
  16  11  -7-2.00300 7.93696   2
 -11 -16  -9 0.51291 5.77718   3
  16  11  -9-2.88526 8.88860   2
  16  11 -11 66.6176 12.3037   2
  12 -16   0 1393.57 50.0705   2
  12  16   0 1312.47 51.4475   2
  12 -16  -2 0.92265 7.59891   2
  12  16  -2 1.96402 7.70430   2
  12  16  -4 1508.84 54.6950   2
   0 -17  -1-0.79655 7.25268   2
   0 -17  -3 2.55396 7.01162   2
   0 -17  -5-2.71367 6.72503   2
   0 -17  -7-3.83065 7.74061   2
   0 -17  -7-10.6370 14.6013   3
   0 -17  -9 1.00678 7.97877   2
   0 -17  -9-2.00667 8.03057   3
   0 -17 -11-1.39220 5.46165   3
   0 -17 -11-6.34567 8.54788   2
   0 -17 -13 3.55938 5.36090   3
   0 -17 -13 3.34314 8.09454   2
   0 -17 -15 8.57917 5.80635   3
   0 -17 -15 2.35327 8.34156   2
  17   0  17 6.74766 9.92567   2
   1 -17   0 6.86194 6.89093   2
   1 -17  -2 2772.37 82.9686   2
   1 -17   2 2974.37 81.9760   2
   1 -17  -4 52.1190 10.0029   2
  -1 -17  -4 20.4452 21.6485   3
   1 -17  -6 2449.78 74.2823   2
  -1 -17  -6 2416.60 74.9445   2
  -1 -17  -6 2232.34 91.6182   3
   1 -17  -8 31.8288 9.51752   2
  -1 -17  -8 51.8461 10.9193   2
   1 -17  -8 28.5146 16.8483   3
  -1 -17  -8 28.8854 10.4416   3
  -1 -17 -10 1941.42 65.6199   2
   1 -17 -10 1699.61 60.2259   3
  -1 -17 -10 1743.73 56.4928   3
   1 -17 -10 1923.10 64.8089   2
   1 -17 -12 2.09948 6.02567   3
  -1 -17 -12 7.65922 5.20056   3
   1 -17 -12 14.0306 8.38123   2
  -1 -17 -12-2.21552 8.60236   2
  -1 -17 -14 2914.98 90.4342   2
   1 -17 -14 2717.79 76.0417   3
  -1 -17 -14 2689.44 75.4334   3
   1 -17 -14 2874.24 89.6950   2
  -1 -17 -16 61.1945 8.39094   3
  17   1  16 56.9159 12.8327   2
   1 -17 -16 70.0667 9.04865   3
  17   1  18 1581.47 60.4703   2
   2 -17   1 266.617 18.1271   2
   2 -17  -1 255.496 18.1658   2
   2 -17  -3 6.64607 7.21271   2
   2 -17   3 5.43903 6.85845   2
  -2 -17  -3-17.7506 24.6130   3
   2 -17  -5 21.3525 8.17243   2
  -2 -17  -5 10.3777 16.7796   3
   2 -17  -7-0.94870 7.95764   2
   2 -17  -7-12.9836 23.6439   3
  -2 -17  -7-8.83015 10.5702   3
   2 -17  -9 418.302 34.9173   3
  -2 -17  -9 416.436 22.6834   3
   2 -17  -9 426.838 26.4559   2
   2 -17 -11 100.688 14.4198   2
  -2 -17 -11 98.7184 10.1224   3
   2 -17 -11 103.205 14.4195   3
   2 -17 -13 232.250 16.4474   3
   2 -17 -13 240.185 21.1801   2
  -2 -17 -13 212.444 14.2008   3
   2 -17 -15 14.0917 6.29458   3
  -2 -17 -15 2.78478 5.26110   3
   2 -17 -15 3.53906 8.77097   2
  17   2  15-1.16511 9.50723   2
  17   2  17 11.7457 9.94202   2
  17   2  19-3.52251 9.84812   2
   3 -17   0 3.02202 6.61362   2
   3 -17  -2 1775.68 56.9308   2
   3 -17   2 1866.89 55.4274   2
   3 -17  -4 19.6090 7.71296   2
  -3 -17  -4 4.80925 21.7312   3
   3 -17  -6 3180.79 92.4377   2
  -3 -17  -6 3107.71 101.440   3
  -3 -17  -8 21.7236 8.06983   3
   3 -17  -8 12.5461 7.73072   2
   3 -17  -8-10.3925 25.0510   3
   3 -17 -10 2127.06 69.3363   2
   3 -17 -10 1962.95 85.4457   3
  -3 -17 -10 1953.70 58.7630   3
   3 -17 -12-2.15766 7.83602   2
  -3 -17 -12 1.67206 4.95822   3
   3 -17 -12 6.78489 9.73498   3
  17   3  14 2422.14 78.5115   2
   3 -17 -14 2290.61 76.4731   2
   3 -17 -14 2250.52 69.2451   3
   3 -17 -16 41.4337 8.25915   3
  17   3  16 43.8872 11.8514   2
   3 -17  18 3344.12 94.7626   1
  17   3  18 2762.38 93.8243   2
   4 -17  -1 185.161 15.5984   2
   4 -17   1 174.991 14.6699   2
   4 -17  -3 478.681 25.6277   2
  -4 -17  -3 397.489 43.9176   3
  -4 -17  -5-1.72685 16.3080   3
   4 -17  -5 1.81056 6.73020   2
   4 -17  -7 20.2866 8.74930   2
  -4 -17  -7 37.8952 10.5165   3
  -4 -17  -9 5.49306 5.88447   3
   4 -17  -9-4.09781 7.61616   2
  -4 -17 -11 23.5055 6.70684   3
   4 -17 -11 2.12243 19.0334   3
   4 -17 -11 9.70897 8.80943   2
  -4 -17 -13 117.963 10.7216   3
  17   4  13 151.042 17.9739   2
   4 -17 -13 142.151 16.8698   2
  17   4  15 51.8243 12.7266   2
   4 -17 -15 57.0381 11.9498   3
  17   4  17 23.1943 10.0854   2
   4 -17  17 50.8573 10.4017   1
   5 -17   0 2.32683 6.78945   2
   5 -17  -2 3421.32 93.1568   2
   5 -17   2 3463.84 90.8278   2
   5 -17  -4 61.6608 10.8028   2
  -5 -17  -4 37.5328 22.5774   3
   5 -17  -6 1407.23 51.3388   2
  -5 -17  -6 1404.17 55.1002   3
  -5 -17  -8 3.36199 5.98260   3
   5 -17  -8 8.66720 8.14950   2
   5 -17 -10 2562.24 79.3667   2
  -5 -17 -10 2536.88 69.0095   3
  -5 -17 -12 29.4826 6.52624   3
  17   5  12 34.6335 10.9688   2
   5 -17 -12 20.5257 9.31512   2
  -5 -17 -14 1138.22 39.1614   3
   5 -17 -14 1154.76 56.0853   3
   5 -17  16 77.0305 12.8862   1
   6 -17  -1 14.3140 8.02923   2
   6 -17   1 18.1745 7.47601   2
   6 -17  -3 50.4978 10.2399   2
  -6 -17  -3 14.7119 25.0539   3
   6 -17  -5 1.80199 7.28184   2
  -6 -17  -5-1.45994 14.1704   3
  -6 -17  -7 34.0988 9.69333   3
   6 -17  -7 24.8867 9.06155   2
  -6 -17  -9 48.3006 7.87626   3
  17   6   9 34.6979 10.5957   2
   6 -17  -9 33.4333 10.1944   2
  -6 -17 -11 29.5320 6.79090   3
  17   6  11 15.9661 10.2221   2
   6 -17 -11 32.4798 10.7297   2
  -6 -17 -13 10.8548 5.47941   3
  17   6  13 9.81040 10.2876   2
   6 -17 -15 117.652 24.8275   3
   7 -17   0-0.78032 6.54464   2
   7 -17  -2 1989.40 61.0515   2
  -7 -17  -2 1379.48 79.0849   3
   7 -17  -4 55.9950 11.2479   2
  -7 -17  -4 60.1597 24.1118   3
   7 -17  -6 1952.31 65.1469   2
  17   7   6 1868.78 68.3065   2
  -7 -17  -6 1893.33 66.9802   3
  -7 -17  -8 14.5286 7.18110   3
  17   7   8 13.2072 9.13071   2
   7 -17  -8 9.14973 8.45448   2
  17   7  10 2811.27 90.2779   2
   7 -17 -10 2903.86 87.6690   2
  -7 -17 -10 2610.86 73.9135   3
  -7 -17 -12 7.01919 5.51523   3
   7 -17 -14 717.426 55.7501   3
   8  17   1 20.6720 8.82382   2
   8  17  -1 26.0347 9.01198   2
   8 -17  -1 26.4804 8.46283   2
   8 -17   1 16.2670 7.58343   2
   8  17   3 188.522 17.6446   2
   8  17  -3 210.637 17.1545   2
   8 -17  -3 163.822 16.2977   2
  17   8   5 145.192 17.3105   2
   8 -17  -5 139.771 15.1318   2
  -8 -17  -5 126.365 22.9502   3
  17   8   7 564.034 33.1737   2
   8 -17  -7 563.118 30.0995   2
  -8 -17  -7 526.980 27.2662   3
  -8 -17  -9 28.9090 7.57184   3
   8 -17  -9 39.8258 11.1036   2
  -8 -17 -11 43.4037 7.70175   3
   9  17   0-0.94029 7.37702   2
  17   9   0 4.51664 8.48946   2
   9 -17   0 2.35821 6.93708   2
   9  17   2 2030.68 66.6667   2
   9  17  -2 1950.80 64.0395   2
  17   9   2 1834.27 68.3048   2
   9 -17  -2 1901.04 62.7718   2
   9  17   4 381.443 25.5949   2
   9  17  -4 367.347 22.8234   2
   9 -17  -4 371.053 23.5903   2
  -9 -17  -4 319.890 38.3353   3
   9  17   6 2805.81 88.4039   2
   9 -17  -6 2820.42 86.0063   2
  -9 -17  -6 2774.41 91.2489   3
  -9 -17  -8 3.41209 7.49415   3
  10  17   1 3.92773 7.86165   2
  10  17  -1 12.1664 8.39345   2
  10 -17  -1 11.1674 8.11477   2
  10  17   3 21.8643 10.2493   2
  10  17  -3 25.8348 9.05239   2
  10 -17  -3 14.6396 8.89220   2
 -10 -17  -3 22.2170 26.7061   3
  10 -17  -5 144.590 15.9479   2
 -10 -17  -5 133.763 27.0032   3
 -10 -17  -7 87.5843 15.2148   3
  11 -17   0-5.01993 8.01240   2
  11 -17  -2 1419.69 51.4115   2
  11  17  -2 1372.97 52.2954   2
  11  17  -4 2.73323 7.90965   2
 -11 -17  -6 1636.66 71.8170   3
   0 -18  -4 3363.69 97.4001   2
   0 -18  -6 35.2242 10.0064   2
   0 -18  -6-5.44658 26.6141   3
   0 -18  -8 87.0268 13.9362   2
   0 -18  -8 51.2558 21.5497   3
   0 -18 -10 7.57866 9.55500   2
   0 -18 -10 2.58878 11.1436   3
   0 -18 -12 2742.76 86.8317   2
   0 -18 -12 2544.95 78.1292   3
  18   0  18 11.8433 9.75742   2
   1 -18  -1 113.896 13.8215   2
   1 -18  -3 69.2667 11.7039   2
   1 -18  -5 1.88491 8.45020   2
  -1 -18  -5-13.5207 24.6215   3
   1 -18  -7 207.344 18.4355   2
  -1 -18  -7 181.068 30.8428   3
   1 -18  -9 33.2924 10.0492   2
   1 -18  -9 8.95485 19.4448   3
  -1 -18  -9 29.5823 12.1618   3
  -1 -18 -11 82.4296 12.4297   3
   1 -18 -11 88.7496 14.0093   2
   1 -18 -11 76.6807 15.3138   3
   2 -18   0 2950.06 85.2077   2
   2 -18  -2-1.68237 7.24166   2
   2 -18  -4 2280.39 67.4921   2
  -2 -18  -4 1377.29 84.3381   3
  -2 -18  -6 362.399 41.1330   3
   2 -18  -6 407.188 25.0112   2
  -2 -18  -8 1809.90 71.5001   3
   2 -18  -8 2107.61 67.0552   2
   2 -18 -10 72.8215 13.1278   2
   2 -18 -10 47.0904 19.3651   3
  -2 -18 -10 77.2997 11.5861   3
   2 -18 -12 847.387 46.1179   3
  -2 -18 -12 868.133 34.5460   3
   2 -18 -12 901.251 42.0374   2
   3 -18   1 111.564 12.4136   2
   3 -18  -1 92.9517 12.3247   2
   3 -18  -3 34.9229 9.36513   2
   3 -18  -5-1.87588 7.50833   2
  -3 -18  -5-26.7894 28.6420   3
   3 -18  -7-0.99201 7.78278   2
  -3 -18  -7-3.69690 17.2087   3
   3 -18  -9 10.4827 8.94794   2
   3 -18  -9-16.4408 29.1347   3
  -3 -18  -9 3.77042 8.04608   3
   3 -18 -11 262.148 21.7622   2
  -3 -18 -11 229.468 17.0063   3
   3 -18 -11 256.434 35.0235   3
   4 -18   0 832.733 35.1290   2
   4 -18  -2 46.0874 10.0333   2
  -4 -18  -4 1727.02 93.7030   3
   4 -18  -4 2367.21 71.3340   2
   4 -18  -6-0.95628 8.16267   2
  -4 -18  -6-17.3740 22.8332   3
   4 -18  -8 3454.37 99.4721   2
  -4 -18  -8 3173.97 100.917   3
  -4 -18 -10 35.3625 9.05095   3
   4 -18 -10 23.5737 10.1323   2
  18   4  12 1746.69 66.3554   2
   5 -18  -1 14.8039 7.82800   2
   5 -18  -3 29.0045 9.15164   2
  -5 -18  -3 2.60137 25.7551   3
   5 -18  -5 125.099 15.0285   2
  -5 -18  -5 112.651 28.4602   3
  -5 -18  -7 11.0720 12.1202   3
   5 -18  -7 20.2681 9.64433   2
  -5 -18  -9 24.3860 9.52647   3
   5 -18  -9 20.4482 10.0313   2
   6 -18   0 1639.69 55.5070   2
   6 -18  -2 75.3432 10.8447   2
   6 -18  -4 959.703 39.5764   2
  -6 -18  -4 713.104 57.6539   3
   6 -18  -6 212.484 18.3409   2
  -6 -18  -6 179.919 27.7277   3
   6 -18  -8 3361.78 97.5148   2
  -6 -18  -8 3128.40 96.2872   3
   7 -18  -1 1.67440 7.20734   2
   7 -18  -3 5.41580 7.96644   2
  -7 -18  -3 2.51207 25.4952   3
   7 -18  -5 0.96253 7.92761   2
  -7 -18  -5-26.7518 26.4266   3
   7 -18  -7 12.2424 9.36267   2
  -7 -18  -7 10.8046 13.4563   3
   8 -18  -2 0.88325 7.98098   2
   8 -18  -4 2181.20 67.7993   2
  -8 -18  -4 1570.12 86.6028   3
  -8 -18  -6 199.438 31.4722   3
   9 -18  -1 16.5559 8.12016   2
   9 -18  -3 40.2397 10.6285   2
   1 -19  -4 13.3756 6.94554   2
   1 -19  -6 2077.46 69.7302   2
   1 -19  -8 398.664 26.3949   2
   2 -19  -1-1.71119 6.84816   2
   2 -19  -3 64.5011 12.1247   2
   2 -19  -5 403.459 25.0170   2
   2 -19  -7 372.850 24.8727   2
   3 -19  -2 2078.89 66.9702   2
   3 -19  -4 6.53424 7.61773   2
   3 -19  -6 1919.09 65.8366   2
   3 -19  -8 47.4779 11.8697   2
   4 -19  -1 68.9129 11.3410   2
   4 -19  -3 132.110 15.0037   2
   4 -19  -5 55.7711 11.9735   2
   4 -19  -7 7.22110 8.80649   2
   5 -19  -2 1995.12 64.8756   2
   5 -19  -4 19.7022 9.11631   2
   5 -19  -6 1155.76 47.0438   2
   6 -19  -3 9.17446 8.16385   2
   6 -19  -5 4.87311 8.46176   2
   7 -19  -2 1321.04 49.6597   2
   2 -20  -2 22.3109 9.67422   2
   2 -20  -4 1277.67 49.9158   2
   3 -20  -3 3.79965 8.10839   2
   0   0   0    0.00    0.00   0

TITL AGN_073_3F in I4(1)/acd
REM I4(1)/acd (#142 in standard setting)
CELL 0.71073  13.369660  13.369660  23.897472  90.0000  90.0000  90.0000
ZERR    6.00   0.000285   0.000285   0.000796   0.0000   0.0000   0.0000
LATT  2
SYMM -x+1/2,-y, z+1/2
SYMM -y+1/4, x+3/4, z+1/4
SYMM  y+1/4,-x+1/4, z+3/4
SYMM -x+1/2, y,-z
SYMM  x,-y,-z+1/2
SYMM  y+1/4, x+3/4,-z+3/4
SYMM -y+1/4,-x+1/4,-z+1/4
SFAC C H F Sn
UNIT 144.00 48.00 72.00 6.00
REM  CrysAlisPro recorded range (K): Min=99.9; max=100.1; aver:100.0
TEMP -173
SIZE 0.13 0.17 0.47
TREF
HKLF 4
END
;
_shelx_hkl_checksum              13035
_olex2_submission_special_instructions 'No special instructions were received'
_oxdiff_exptl_absorpt_empirical_details 
;
Empirical correction (ABSPACK) includes:
- Absorption correction using spherical harmonics
- Frame scaling
;
_oxdiff_exptl_absorpt_empirical_full_max 2.640
_oxdiff_exptl_absorpt_empirical_full_min 0.431
####################################################################### 
# 
# This file contains crystal structure data downloaded from the 
# Cambridge Structural Database (CSD) hosted by the Cambridge 
# Crystallographic Data Centre (CCDC).
# 
# Full information about CCDC data access policies and citation 
# guidelines are available at http://www.ccdc.cam.ac.uk/access/V1 
# 
# Audit and citation data items may have been added by the CCDC. 
# Please retain this information to preserve the provenance of 
# this file and to allow appropriate attribution of the data. 
# 
#######################################################################

data_agn02-38
_database_code_depnum_ccdc_archive 'CCDC 1999317'
loop_
_audit_author_name
_audit_author_address
'Celine Besnard'
;university of Geneva
Switzerland
;
_audit_update_record             
;
2020-04-26 deposited with the CCDC.	2020-06-17 downloaded from the CCDC.
;
_audit_creation_date             2020-02-24
_audit_creation_method           
;
Olex2 1.3
(compiled Nov 21 2019 18:26:39 for OlexSys, GUI svn.r6003)
;
_shelx_SHELXL_version_number     2018/3
_chemical_name_common            ?
_chemical_name_systematic        ?
_chemical_formula_moiety         'C24 H8 F12 Ge'
_chemical_formula_sum            'C24 H8 F12 Ge'
_chemical_formula_weight         596.89
_chemical_melting_point          ?
_chemical_oxdiff_formula         'Ge C24 H8 F12'
loop_
_atom_type_symbol
_atom_type_description
_atom_type_scat_dispersion_real
_atom_type_scat_dispersion_imag
_atom_type_scat_source
C C 0.0033 0.0016 'International Tables Vol C Tables 4.2.6.8 and 6.1.1.4'
H H 0.0000 0.0000 'International Tables Vol C Tables 4.2.6.8 and 6.1.1.4'
F F 0.0171 0.0103 'International Tables Vol C Tables 4.2.6.8 and 6.1.1.4'
Ge Ge 0.1547 1.8001 'International Tables Vol C Tables 4.2.6.8 and 6.1.1.4'

_shelx_space_group_comment       
;
The symmetry employed for this shelxl refinement is uniquely defined
by the following loop, which should always be used as a source of
symmetry information in preference to the above space-group names.
They are only intended as comments.
;
_space_group_crystal_system      tetragonal
_space_group_IT_number           142
_space_group_name_H-M_alt        'I 41/a c d'
_space_group_name_Hall           '-I 4bd 2c'
loop_
_space_group_symop_operation_xyz
'x, y, z'
'-x+1/2, -y, z+1/2'
'-y+1/4, x+3/4, z+1/4'
'y+1/4, -x+1/4, z+3/4'
'-x+1/2, y, -z'
'x, -y, -z+1/2'
'y+1/4, x+3/4, -z+3/4'
'-y+1/4, -x+1/4, -z+1/4'
'x+1/2, y+1/2, z+1/2'
'-x+1, -y+1/2, z+1'
'-y+3/4, x+5/4, z+3/4'
'y+3/4, -x+3/4, z+5/4'
'-x+1, y+1/2, -z+1/2'
'x+1/2, -y+1/2, -z+1'
'y+3/4, x+5/4, -z+5/4'
'-y+3/4, -x+3/4, -z+3/4'
'-x, -y, -z'
'x-1/2, y, -z-1/2'
'y-1/4, -x-3/4, -z-1/4'
'-y-1/4, x-1/4, -z-3/4'
'x-1/2, -y, z'
'-x, y, z-1/2'
'-y-1/4, -x-3/4, z-3/4'
'y-1/4, x-1/4, z-1/4'
'-x+1/2, -y+1/2, -z+1/2'
'x, y+1/2, -z'
'y+1/4, -x-1/4, -z+1/4'
'-y+1/4, x+1/4, -z-1/4'
'x, -y+1/2, z+1/2'
'-x+1/2, y+1/2, z'
'-y+1/4, -x-1/4, z-1/4'
'y+1/4, x+1/4, z+1/4'

_cell_length_a                   14.40851(16)
_cell_length_b                   14.40851(16)
_cell_length_c                   20.9644(4)
_cell_angle_alpha                90
_cell_angle_beta                 90
_cell_angle_gamma                90
_cell_volume                     4352.32(12)
_cell_formula_units_Z            8
_cell_measurement_reflns_used    9008
_cell_measurement_temperature    100.00(11)
_cell_measurement_theta_max      41.0720
_cell_measurement_theta_min      2.7740
_shelx_estimated_absorpt_T_max   ?
_shelx_estimated_absorpt_T_min   ?
_exptl_absorpt_coefficient_mu    1.522
_exptl_absorpt_correction_T_max  0.898
_exptl_absorpt_correction_T_min  0.771
_exptl_absorpt_correction_type   analytical
_exptl_absorpt_process_details   
;
CrysAlisPro 1.171.41.53a (Rigaku Oxford Diffraction, 2020)
Analytical numeric absorption correction using a multifaceted crystal
			model based on expressions derived by R.C. Clark & J.S. Reid.
(Clark, R. C. & Reid, J. S. (1995). Acta Cryst. A51, 887-897)
Empirical absorption correction using spherical harmonics,
 implemented in SCALE3 ABSPACK scaling algorithm.
;
_exptl_absorpt_special_details   ?
_exptl_crystal_colour            colourless
_exptl_crystal_colour_primary    colourless
_exptl_crystal_density_diffrn    1.822
_exptl_crystal_density_meas      ?
_exptl_crystal_density_method    ?
_exptl_crystal_description       prism
_exptl_crystal_F_000             2336
loop_
_exptl_crystal_face_index_h
_exptl_crystal_face_index_k
_exptl_crystal_face_index_l
_exptl_crystal_face_perp_dist
0 1 0 0.0571
0 -1 0 0.0169
0 0 -1 0.1303
0 0 1 0.1148
-1 0 0 0.0458
1 0 0 0.0431

_exptl_crystal_size_max          0.245
_exptl_crystal_size_mid          0.089
_exptl_crystal_size_min          0.074
loop_
_exptl_oxdiff_crystal_face_indexfrac_h
_exptl_oxdiff_crystal_face_indexfrac_k
_exptl_oxdiff_crystal_face_indexfrac_l
_exptl_oxdiff_crystal_face_x
_exptl_oxdiff_crystal_face_y
_exptl_oxdiff_crystal_face_z
0.0003 0.9995 -0.0001 -0.0333 0.0155 -0.0327
-0.0003 -0.9995 0.0001 0.0333 -0.0155 0.0327
0.0000 0.0002 -0.9991 0.0205 -0.0092 -0.0252
-0.0000 -0.0002 0.9991 -0.0205 0.0092 0.0252
-0.9993 0.0005 0.0001 -0.0205 -0.0447 -0.0003
0.9993 -0.0005 -0.0001 0.0205 0.0447 0.0003

_exptl_transmission_factor_max   ?
_exptl_transmission_factor_min   ?
_diffrn_reflns_av_R_equivalents  0.0289
_diffrn_reflns_av_unetI/netI     0.0133
_diffrn_reflns_Laue_measured_fraction_full 0.999
_diffrn_reflns_Laue_measured_fraction_max 0.999
_diffrn_reflns_limit_h_max       20
_diffrn_reflns_limit_h_min       -20
_diffrn_reflns_limit_k_max       20
_diffrn_reflns_limit_k_min       -20
_diffrn_reflns_limit_l_max       29
_diffrn_reflns_limit_l_min       -29
_diffrn_reflns_number            17294
_diffrn_reflns_point_group_measured_fraction_full 0.999
_diffrn_reflns_point_group_measured_fraction_max 0.999
_diffrn_reflns_theta_full        25.242
_diffrn_reflns_theta_max         30.503
_diffrn_reflns_theta_min         2.788
_diffrn_ambient_environment      N~2~
_diffrn_ambient_temperature      100.00(11)
_diffrn_detector                 'Hybrid Pixel Array Detector'
_diffrn_detector_area_resol_mean 10.0000
_diffrn_detector_type            HyPix-Arc
_diffrn_measured_fraction_theta_full 0.999
_diffrn_measured_fraction_theta_max 0.999
_diffrn_measurement_details      
;
List of Runs (angles in degrees, time in seconds):

  # Type    Start    End  Width  t~exp~   \w     \q     \k     \f   Frames
#--------------------------------------------------------------------------
  1  \w    -45.00 -11.00   0.50   16.00    --    0.03 -19.00 -90.00   68
  2  \w    -47.00  -4.00   0.50   16.00    --    0.03 -19.00 -60.00   86
  3  \w    -35.00  17.00   0.50   16.00    --  -22.00  23.00-179.94  104
  4  \w     -9.00  17.00   0.50   16.00    --    0.03  92.00  53.79   52
  5  \w    -14.00  12.00   0.50   16.00    --    0.03-101.00 116.46   52
  6  \w      7.00  19.50   0.50   16.00    --    0.03  66.00-119.69   25
;
_diffrn_measurement_device       'four-circle diffractometer'
_diffrn_measurement_device_type  'XtaLAB Synergy, Dualflex, HyPix-Arc'
_diffrn_measurement_method       '\w scans'
_diffrn_orient_matrix_type       
'CrysAlisPro convention (1999,Acta A55,543-557)'
_diffrn_orient_matrix_UB_11      0.0204751000
_diffrn_orient_matrix_UB_12      -0.0333323000
_diffrn_orient_matrix_UB_13      -0.0205525000
_diffrn_orient_matrix_UB_21      0.0447845000
_diffrn_orient_matrix_UB_22      0.0154735000
_diffrn_orient_matrix_UB_23      0.0092267000
_diffrn_orient_matrix_UB_31      0.0003231000
_diffrn_orient_matrix_UB_32      -0.0327034000
_diffrn_orient_matrix_UB_33      0.0252590000
_diffrn_radiation_monochromator  mirror
_diffrn_radiation_probe          x-ray
_diffrn_radiation_type           'Mo K\a'
_diffrn_radiation_wavelength     0.71073
_diffrn_source                   'micro-focus sealed X-ray tube'
_diffrn_source_type              'PhotonJet (Mo) X-ray Source'
_reflns_Friedel_coverage         0.000
_reflns_Friedel_fraction_full    .
_reflns_Friedel_fraction_max     .
_reflns_number_gt                1527
_reflns_number_total             1667
_reflns_odcompleteness_completeness 99.84
_reflns_odcompleteness_iscentric 1
_reflns_odcompleteness_theta     30.44
_reflns_special_details          
;
 Reflections were merged by SHELXL according to the crystal
 class for the calculation of statistics and refinement.
 
 _reflns_Friedel_fraction is defined as the number of unique
 Friedel pairs measured divided by the number that would be
 possible theoretically, ignoring centric projections and
 systematic absences.
;
_reflns_threshold_expression     'I > 2\s(I)'
_computing_cell_refinement       'CrysAlisPro 1.171.41.53a (Rigaku OD, 2020)'
_computing_data_collection       'CrysAlisPro 1.171.41.53a (Rigaku OD, 2020)'
_computing_data_reduction        'CrysAlisPro 1.171.41.53a (Rigaku OD, 2020)'
_computing_molecular_graphics    'Olex2 1.3 (Dolomanov et al., 2009)'
_computing_publication_material  'Olex2 1.3 (Dolomanov et al., 2009)'
_computing_structure_refinement  'SHELXL 2018/3 (Sheldrick, 2015)'
_computing_structure_solution    'olex2.solve 1.3 (Bourhis et al., 2015)'
_refine_diff_density_max         0.464
_refine_diff_density_min         -0.344
_refine_diff_density_rms         0.058
_refine_ls_extinction_coef       .
_refine_ls_extinction_method     none
_refine_ls_goodness_of_fit_ref   1.085
_refine_ls_hydrogen_treatment    constr
_refine_ls_matrix_type           full
_refine_ls_number_parameters     84
_refine_ls_number_reflns         1667
_refine_ls_number_restraints     0
_refine_ls_R_factor_all          0.0320
_refine_ls_R_factor_gt           0.0274
_refine_ls_restrained_S_all      1.085
_refine_ls_shift/su_max          0.001
_refine_ls_shift/su_mean         0.000
_refine_ls_structure_factor_coef Fsqd
_refine_ls_weighting_details     
'w=1/[\s^2^(Fo^2^)+(0.0326P)^2^+5.5648P] where P=(Fo^2^+2Fc^2^)/3'
_refine_ls_weighting_scheme      calc
_refine_ls_wR_factor_gt          0.0655
_refine_ls_wR_factor_ref         0.0676
_refine_special_details          ?
_olex2_refinement_description    
;
1. Fixed Uiso
 At 1.2 times of:
  All C(H) groups
2.a Aromatic/amide H refined with riding coordinates:
 C2(H2), C6(H6)
;
_atom_sites_solution_hydrogens   geom
_atom_sites_solution_primary     iterative
_atom_sites_solution_secondary   ?
loop_
_atom_site_label
_atom_site_type_symbol
_atom_site_fract_x
_atom_site_fract_y
_atom_site_fract_z
_atom_site_U_iso_or_equiv
_atom_site_adp_type
_atom_site_occupancy
_atom_site_site_symmetry_order
_atom_site_calc_flag
_atom_site_refinement_flags_posn
_atom_site_refinement_flags_adp
_atom_site_refinement_flags_occupancy
_atom_site_disorder_assembly
_atom_site_disorder_group
Ge1 Ge 0.500000 0.750000 0.375000 0.01235(8) Uani 1 4 d S T P . .
F3 F 0.59779(7) 0.41177(6) 0.44625(4) 0.0272(2) Uani 1 1 d . . . . .
F4 F 0.68016(6) 0.47182(6) 0.55378(4) 0.02526(19) Uani 1 1 d . . . . .
F5 F 0.68873(6) 0.65647(7) 0.57935(4) 0.0259(2) Uani 1 1 d . . . . .
C1 C 0.55968(9) 0.65994(9) 0.43044(6) 0.0139(2) Uani 1 1 d . . . . .
C2 C 0.55799(9) 0.56516(9) 0.41646(6) 0.0161(2) Uani 1 1 d . . . . .
H2 H 0.528964 0.543371 0.378629 0.019 Uiso 1 1 calc R U . . .
C3 C 0.59902(9) 0.50349(9) 0.45827(6) 0.0179(2) Uani 1 1 d . . . . .
C4 C 0.64148(9) 0.53324(9) 0.51376(6) 0.0178(2) Uani 1 1 d . . . . .
C5 C 0.64438(9) 0.62740(10) 0.52647(6) 0.0175(2) Uani 1 1 d . . . . .
C6 C 0.60372(9) 0.69080(9) 0.48608(6) 0.0163(2) Uani 1 1 d . . . . .
H6 H 0.605520 0.755144 0.495895 0.020 Uiso 1 1 calc R U . . .

loop_
_atom_site_aniso_label
_atom_site_aniso_U_11
_atom_site_aniso_U_22
_atom_site_aniso_U_33
_atom_site_aniso_U_23
_atom_site_aniso_U_13
_atom_site_aniso_U_12
Ge1 0.01292(10) 0.01292(10) 0.01119(12) 0.000 0.000 0.000
F3 0.0368(5) 0.0130(4) 0.0318(5) 0.0022(3) -0.0003(4) 0.0016(3)
F4 0.0241(4) 0.0277(4) 0.0240(4) 0.0127(3) -0.0018(3) 0.0043(3)
F5 0.0271(4) 0.0341(5) 0.0166(4) 0.0031(3) -0.0090(3) -0.0061(4)
C1 0.0126(5) 0.0158(5) 0.0134(5) 0.0017(4) 0.0003(4) -0.0004(4)
C2 0.0161(5) 0.0161(6) 0.0160(5) 0.0002(4) 0.0003(4) -0.0016(5)
C3 0.0176(6) 0.0150(5) 0.0211(6) 0.0022(5) 0.0036(5) -0.0004(5)
C4 0.0139(5) 0.0209(6) 0.0184(6) 0.0079(5) 0.0010(4) 0.0015(5)
C5 0.0144(5) 0.0246(6) 0.0136(5) 0.0021(5) -0.0019(4) -0.0034(5)
C6 0.0163(6) 0.0175(6) 0.0150(5) 0.0004(4) -0.0009(4) -0.0015(5)

_geom_special_details            
;
 All esds (except the esd in the dihedral angle between two l.s. planes)
 are estimated using the full covariance matrix.  The cell esds are taken
 into account individually in the estimation of esds in distances, angles
 and torsion angles; correlations between esds in cell parameters are only
 used when they are defined by crystal symmetry.  An approximate (isotropic)
 treatment of cell esds is used for estimating esds involving l.s. planes.
;
loop_
_geom_bond_atom_site_label_1
_geom_bond_atom_site_label_2
_geom_bond_distance
_geom_bond_site_symmetry_2
_geom_bond_publ_flag
Ge1 C1 1.9426(12) 19_576 ?
Ge1 C1 1.9426(12) 10_564 ?
Ge1 C1 1.9426(12) 28_656 ?
Ge1 C1 1.9426(12) . ?
F3 C3 1.3456(16) . ?
F4 C4 1.3408(15) . ?
F5 C5 1.3464(15) . ?
C1 C2 1.3970(18) . ?
C1 C6 1.4003(17) . ?
C2 H2 0.9500 . ?
C2 C3 1.3809(18) . ?
C3 C4 1.3825(19) . ?
C4 C5 1.383(2) . ?
C5 C6 1.3765(18) . ?
C6 H6 0.9500 . ?

loop_
_geom_angle_atom_site_label_1
_geom_angle_atom_site_label_2
_geom_angle_atom_site_label_3
_geom_angle
_geom_angle_site_symmetry_1
_geom_angle_site_symmetry_3
_geom_angle_publ_flag
C1 Ge1 C1 110.97(4) 19_576 10_564 ?
C1 Ge1 C1 110.97(4) 10_564 28_656 ?
C1 Ge1 C1 106.50(7) 19_576 28_656 ?
C1 Ge1 C1 110.97(4) 28_656 . ?
C1 Ge1 C1 110.97(4) 19_576 . ?
C1 Ge1 C1 106.51(7) 10_564 . ?
C2 C1 Ge1 121.32(9) . . ?
C2 C1 C6 119.54(12) . . ?
C6 C1 Ge1 119.13(9) . . ?
C1 C2 H2 120.4 . . ?
C3 C2 C1 119.24(12) . . ?
C3 C2 H2 120.4 . . ?
F3 C3 C2 120.49(12) . . ?
F3 C3 C4 117.90(12) . . ?
C2 C3 C4 121.60(12) . . ?
F4 C4 C3 120.39(12) . . ?
F4 C4 C5 120.95(12) . . ?
C3 C4 C5 118.65(12) . . ?
F5 C5 C4 118.56(12) . . ?
F5 C5 C6 120.14(12) . . ?
C6 C5 C4 121.31(12) . . ?
C1 C6 H6 120.2 . . ?
C5 C6 C1 119.64(12) . . ?
C5 C6 H6 120.2 . . ?

loop_
_geom_torsion_atom_site_label_1
_geom_torsion_atom_site_label_2
_geom_torsion_atom_site_label_3
_geom_torsion_atom_site_label_4
_geom_torsion
_geom_torsion_site_symmetry_1
_geom_torsion_site_symmetry_2
_geom_torsion_site_symmetry_3
_geom_torsion_site_symmetry_4
_geom_torsion_publ_flag
Ge1 C1 C2 C3 -178.10(9) . . . . ?
Ge1 C1 C6 C5 178.51(10) . . . . ?
F3 C3 C4 F4 0.19(19) . . . . ?
F3 C3 C4 C5 179.21(12) . . . . ?
F4 C4 C5 F5 1.42(19) . . . . ?
F4 C4 C5 C6 -179.09(12) . . . . ?
F5 C5 C6 C1 178.49(11) . . . . ?
C1 C2 C3 F3 179.48(12) . . . . ?
C1 C2 C3 C4 0.2(2) . . . . ?
C2 C1 C6 C5 -0.33(19) . . . . ?
C2 C3 C4 F4 179.48(12) . . . . ?
C2 C3 C4 C5 -1.5(2) . . . . ?
C3 C4 C5 F5 -177.60(12) . . . . ?
C3 C4 C5 C6 1.9(2) . . . . ?
C4 C5 C6 C1 -1.0(2) . . . . ?
C6 C1 C2 C3 0.71(19) . . . . ?

_shelx_res_file                  
;
TITL agn02-38_a.res in I4(1)/acd
    agn02-38.res
    created by SHELXL-2018/3 at 11:43:55 on 24-Feb-2020
REM Old TITL agN02-38 in I4(1)/acd
REM SHELXT solution in I4(1)/acd
REM R1 0.084, Rweak 0.002, Alpha 0.013, Orientation as input
REM Formula found by SHELXT: C24 O12 Br
CELL 0.71073 14.408507 14.408507 20.964441 90 90 90
ZERR 8 0.000163 0.000163 0.000368 0 0 0
LATT 2
SYMM 0.5-X,-Y,0.5+Z
SYMM 0.25-Y,0.75+X,0.25+Z
SYMM 0.25+Y,0.25-X,0.75+Z
SYMM 0.5-X,+Y,-Z
SYMM +X,-Y,0.5-Z
SYMM 0.25+Y,0.75+X,0.75-Z
SYMM 0.25-Y,0.25-X,0.25-Z
SFAC C H F Ge
UNIT 192 64 96 8

L.S. 6
PLAN  5
TEMP -173
CONF
BOND $H
MORE -1
fmap 2
acta
OMIT 2 5 5
REM <olex2.extras>
REM <HklSrc "%.\\agN02-38.hkl">
REM </olex2.extras>

WGHT    0.032600    5.564800
FVAR       0.28567
GE1   4    0.500000    0.750000    0.375000    10.25000    0.01292    0.01292 =
         0.01119    0.00000    0.00000    0.00000
F3    3    0.597787    0.411770    0.446246    11.00000    0.03681    0.01301 =
         0.03184    0.00217   -0.00033    0.00155
F4    3    0.680160    0.471820    0.553782    11.00000    0.02407    0.02767 =
         0.02405    0.01272   -0.00179    0.00428
F5    3    0.688729    0.656467    0.579348    11.00000    0.02707    0.03410 =
         0.01662    0.00311   -0.00897   -0.00609
C1    1    0.559678    0.659944    0.430436    11.00000    0.01256    0.01584 =
         0.01338    0.00167    0.00025   -0.00045
C2    1    0.557995    0.565157    0.416460    11.00000    0.01611    0.01612 =
         0.01597    0.00018    0.00031   -0.00164
AFIX  43
H2    2    0.528964    0.543371    0.378629    11.00000   -1.20000
AFIX   0
C3    1    0.599017    0.503494    0.458268    11.00000    0.01757    0.01498 =
         0.02114    0.00216    0.00357   -0.00039
C4    1    0.641481    0.533242    0.513759    11.00000    0.01394    0.02093 =
         0.01839    0.00791    0.00099    0.00149
C5    1    0.644377    0.627397    0.526468    11.00000    0.01436    0.02465 =
         0.01356    0.00215   -0.00195   -0.00339
C6    1    0.603716    0.690802    0.486077    11.00000    0.01626    0.01751 =
         0.01498    0.00042   -0.00092   -0.00155
AFIX  43
H6    2    0.605520    0.755144    0.495895    11.00000   -1.20000
AFIX   0
HKLF 4


REM  agn02-38_a.res in I4(1)/acd
REM wR2 = 0.0676, GooF = S = 1.085, Restrained GooF = 1.085 for all data
REM R1 = 0.0274 for 1527 Fo > 4sig(Fo) and 0.0320 for all 1667 data
REM 84 parameters refined using 0 restraints

END

WGHT      0.0326      5.5643

REM Highest difference peak  0.464,  deepest hole -0.344,  1-sigma level  0.058
Q1    1   0.5636  0.6110  0.4243  11.00000  0.05    0.46
Q2    1   0.6219  0.5786  0.5265  11.00000  0.05    0.40
Q3    1   0.5806  0.5317  0.4349  11.00000  0.05    0.38
Q4    1   0.5365  0.6992  0.4018  11.00000  0.05    0.37
Q5    1   0.5787  0.6739  0.4575  11.00000  0.05    0.37
;
_shelx_res_checksum              61376
_shelx_hkl_file                  
;
   0   0   4 2785.29 64.0519   1
   0   0  -4 2807.85 64.0369   4
   0   0   6 0.34339 0.84887   1
   0   0  -6 0.99896 0.83064   4
   0   0  -8 7122.17 162.309   4
   0   0  -8 7151.71 162.593   2
   0   0   8 7040.51 162.360   1
   0   0 -10 0.84306 1.46349   4
   0   0  10-0.11234 1.37556   1
   0   0 -10-0.26983 1.56047   2
   0   0 -12 872.020 21.8242   2
   0   0 -14 0.90617 2.29634   2
   0   0 -16 3697.75 89.7950   5
   0   0 -16 3824.99 88.3446   2
   0   0  18-1.38597 4.01593   3
   0   0 -18-1.85907 4.39790   5
   0   0 -18 0.66300 3.16092   2
   0   0  20 2138.29 52.7950   3
   0   0 -20 2025.05 53.0330   5
   0   0 -20 2125.47 50.8402   2
   0   0  22 2.14730 5.30751   3
   0   0 -22 1.42153 5.62711   5
   0   0 -24 833.177 25.8572   5
   0   0  24 845.343 25.1549   3
   0   0 -26-3.48247 7.64185   5
   0   0  26 4.57615 7.15244   3
   0   0 -28 1286.10 37.6019   5
   0   1   3 0.32822 0.67556   1
   1   0   3-0.38490 0.64080   5
   1   0   3 0.49847 0.59925   4
  -1   0   3 0.62957 0.52015   2
  -1   0  -3 1.07215 0.76694   3
   0  -1   3-0.14190 0.49340   3
   0  -1  -3 0.42699 0.68662   2
  -1   0   5 0.67780 0.76244   2
   0  -1  -5 0.59030 0.97446   2
   0   1   5-0.04002 0.57325   4
   1   0   5-0.07979 0.94569   4
  -1   0  -5 0.07166 0.81320   1
   0   1   5 0.63017 0.94337   1
   1   0   5 0.10005 1.01045   3
   1   0  -5 0.46003 0.77890   2
  -1   0  -7-0.53657 1.38047   5
   1   0   7-0.26937 1.31877   3
   1   0   7-0.20621 1.21225   4
   0   1   7 0.12368 0.86994   4
   0   1  -7 0.82002 1.15554   4
   1   0  -7 0.53971 1.07871   2
  -1   0  -7-1.74500 1.15351   1
   0   1   7-0.78311 1.14522   1
   0  -1  -7-0.12507 1.34675   2
  -1   0  -9-0.34086 1.82640   5
   1   0  -9 0.79865 1.34165   2
   0   1  -9 0.27528 1.25414   2
   0  -1  -9-1.52247 1.63556   2
   0   1   9 0.93642 1.46466   1
  -1   0  -9 1.00278 1.37970   1
  -1   0   9 3.97451 1.33118   1
   0   1  -9 2.09582 1.59175   4
   1   0  -9 1.59127 1.28015   4
   1   0   9 1.20568 1.91183   3
   1   0 -11-0.27534 1.65414   2
   1   0 -11 0.20401 1.58104   4
   0   1 -11-0.57011 1.88859   4
   1   0  11-1.05655 1.89971   3
   0  -1 -11 0.35354 1.91248   2
   0   1 -11 0.46092 1.53171   2
  -1   0 -11 2.61772 1.68122   1
   0   1  11 1.09467 1.81626   1
  -1   0  11 0.12185 1.48928   1
   1   0 -13 1.49205 1.82987   4
   1   0 -13-0.95824 1.97375   2
   0   1 -13 1.09982 2.19771   4
   0   1 -13 1.65290 1.98083   2
  -1   0 -13-0.18727 2.19734   2
   0  -1 -13 1.01545 2.43550   2
   0   1  13 0.52886 2.16669   1
  -1   0  13 0.97875 1.81715   1
  -1   0  15 1.40668 2.18064   1
  -1   0 -15 0.90556 3.39581   5
   1   0 -15 0.54225 2.30267   2
   0   1 -15 3.79016 2.22215   2
   0  -1 -15 0.89996 2.86104   2
   0   1 -15 6.53824 2.71644   4
   1   0  15 1.17945 3.23587   3
  -1   0 -15 3.58577 2.76423   2
  -1   0 -17-1.38883 3.80979   5
   0  -1 -17-2.96296 3.90182   5
   1   0 -17 4.37770 2.85380   2
   0   1 -17 1.75432 2.59654   2
   0  -1 -17-1.48872 3.13278   2
   0  -1  17 0.60419 3.44277   3
   1   0  17 1.34354 3.71106   3
  -1   0 -17 0.91993 3.01829   2
  -1   0 -19 5.18632 4.63356   5
   0   1 -19-0.37784 2.93179   2
   1   0 -19-1.07315 3.19292   2
  -1   0 -19 5.41100 3.70011   2
   0   1  19 2.73712 4.44664   3
   0  -1  19 4.78003 4.32606   3
   1   0  19 0.75362 4.39448   3
   0  -1 -19-2.64999 4.67002   5
   0   1 -19 1.66210 4.66383   5
   1   0 -21 6.27968 5.28434   5
   0   1 -21-7.10475 5.33957   5
   0  -1 -21-2.56973 5.16582   5
  -1   0 -21-2.26450 5.36765   5
   0   1 -21 3.74166 3.33331   2
  -1   0  21 0.40029 5.15893   3
   0  -1  21-3.41759 4.95119   3
   0   1  21-1.32131 5.08351   3
   1   0  21-2.09105 4.96634   3
   1   0 -21 5.24085 3.69987   2
   0   1 -23 3.13496 6.09363   5
   1   0 -23-5.58017 6.24653   5
   0  -1  23 5.43456 5.74677   3
  -1   0  23 2.64896 5.80374   3
   0   1  23 7.68116 6.15628   3
   1   0  23 3.68281 5.73079   3
   0  -1 -23 7.23385 6.23647   5
  -1   0 -23-2.51035 5.98599   5
  -1   0  25 5.73735 6.51419   3
   0  -1  25 2.26036 6.30566   3
   1   0  25 1.98701 6.46675   3
   0   1  25 0.51960 6.81956   3
   1   0 -25 13.3048 7.28756   5
  -1   0 -25 0.56142 7.15059   5
   0   1 -25 2.33079 7.25385   5
   0  -1 -25 0.53288 6.66943   5
   0  -1  27 2.40181 7.10439   3
   0  -1 -27 11.1776 7.99418   5
  -1   0 -27 14.7992 8.54182   5
   1   0 -27 11.6289 8.22834   5
   0   1 -27 14.5027 8.21137   5
   0   1  29 5.03265 8.68620   3
   1   0  29 5.35217 8.41292   3
  -1   0  29 4.55019 8.14663   3
   0  -1 -29 18.3194 9.29044   5
  -1   0 -29-3.90378 8.95741   5
   0   1 -29 4.82425 9.34749   5
   1   0 -29-1.32019 8.99369   5
   1  -1   2 6998.62 153.354   5
   1   1  -2 6711.52 153.346   6
  -1   1  -2 6954.31 153.438   4
   1  -1   2 6409.31 153.217   3
   1  -1  -2 6701.84 153.446   2
  -1  -1  -2 6666.02 153.456   1
  -1  -1  -4 0.95246 0.93010   1
   1   1   4-0.51396 0.80005   5
  -1  -1  -4 1.30928 0.82001   5
   1  -1  -4-0.59389 0.87313   2
  -1   1  -4 0.74167 0.89584   4
   1  -1   4 0.63026 0.81336   3
  -1   1  -4 0.07137 0.70294   3
  -1   1   4 0.08597 0.87305   2
  -1  -1  -6 5739.04 127.335   5
  -1   1  -6 5484.90 127.274   4
   1  -1  -6 5613.56 127.345   2
   1  -1   6 5465.59 127.255   3
   1   1  -6 5527.09 126.531   2
  -1  -1  -6 5537.14 127.328   1
  -1   1   6 5513.81 127.348   2
  -1   1  -8 0.51979 0.95231   1
  -1  -1  -8 2.47564 1.39629   1
  -1  -1  -8-1.12809 1.56867   5
   1  -1  -8 1.87466 1.49631   2
   1   1  -8 0.34353 0.98547   2
  -1   1  -8 1.39392 1.52558   4
   1   1   8 2.06644 1.34272   4
   1  -1   8 0.82601 1.48597   3
  -1  -1   8 0.05922 0.83088   1
  -1   1   8-0.12419 1.35326   1
  -1  -1 -10 2068.37 50.0126   5
  -1   1 -10 2048.91 49.5927   4
   1  -1 -10 2124.26 49.7823   2
   1   1 -10 2132.92 48.9627   2
   1  -1  10 2047.00 49.9847   3
   1   1  10 2178.39 49.3315   4
   1   1 -10 2113.23 49.3510   4
  -1  -1 -10 2111.92 49.6896   1
  -1   1  10 2098.24 49.6246   1
  -1   1 -10 2114.66 48.9305   1
  -1  -1  10 2079.20 48.7431   1
  -1  -1 -12 2.04107 2.27055   2
  -1   1 -12-0.32715 2.13634   4
   1   1 -12 2.84583 1.66117   2
   1  -1 -12 0.91314 2.25293   2
   1   1 -12-0.70572 1.98833   4
   1  -1  12-0.64166 2.18377   3
  -1  -1  12 1.69241 1.37571   1
  -1   1  12-0.49743 2.00000   1
   1   1 -14 1127.18 26.6853   2
   1   1 -14 1134.30 26.9893   4
   1  -1 -14 1073.66 27.5137   2
  -1  -1 -14 1076.78 27.8315   2
  -1   1 -14 1083.01 27.0956   2
  -1   1  14 1068.83 27.2955   1
  -1   1  16 1.62471 2.74185   1
  -1   1 -16 3.08350 3.59929   5
   1   1 -16-0.99169 2.48027   4
  -1  -1 -16-1.83866 3.49231   5
   1   1  16-1.34085 3.40399   3
  -1   1 -16 0.18734 2.60161   2
  -1  -1 -16 2.50546 3.14120   2
   1  -1  16-3.21925 3.30646   3
   1  -1 -16 1.35499 2.84637   2
   1   1 -16 2.59032 2.26095   2
  -1  -1 -18 2658.15 65.7227   2
  -1   1 -18 2779.98 64.9687   2
   1   1  18 2652.70 67.0744   3
   1  -1  18 2740.06 66.5738   3
  -1  -1 -18 2681.29 66.7987   5
  -1   1 -18 2795.16 67.3750   5
   1   1 -18 2821.16 64.5665   2
   1  -1 -18 2757.80 65.4817   2
   1  -1 -20 1.20961 4.90964   5
  -1   1 -20 3.98721 4.90595   5
  -1  -1 -20 3.62421 4.63815   5
  -1   1 -20 1.94962 3.49880   2
   1  -1  20-4.85351 4.52898   3
  -1  -1  20-2.12969 4.42642   3
   1   1  20-3.39398 4.97798   3
   1   1 -20 3.70437 3.01188   2
   1  -1  22 526.712 17.2452   3
   1  -1 -22 538.381 17.9180   5
   1   1 -22 538.457 18.3998   5
  -1   1 -22 506.974 18.0508   5
  -1  -1 -22 541.269 17.9044   5
  -1   1  22 524.606 17.6606   3
  -1  -1  22 538.881 17.0938   3
   1   1  22 529.533 17.9900   3
   1   1 -24-6.12436 7.11516   5
  -1  -1 -24-0.51174 6.20780   5
  -1   1 -24-2.20313 6.52775   5
   1  -1 -24-4.54547 6.50921   5
  -1   1  24 3.47120 6.46570   3
   1   1  24 7.64850 6.86294   3
   1  -1  24 4.00948 5.98690   3
  -1  -1  24 5.94915 5.98599   3
   1   1 -26 543.930 19.9201   5
   1  -1 -26 493.135 18.8724   5
  -1   1 -26 514.155 19.6861   5
  -1  -1  26 524.978 18.2055   3
   1  -1  26 558.937 18.5987   3
  -1  -1 -26 531.994 19.4174   5
   1   1  28 14.1607 8.73403   3
  -1  -1 -28 5.42775 8.16739   5
   1   1 -28-7.95544 8.78501   5
  -1   1 -28 3.33542 8.71257   5
   1  -1 -28 4.88789 7.90137   5
   0  -2   0 20.6831 1.13258   2
   0   2  -2 3190.67 72.6158   2
   0  -2  -2 3219.18 73.2631   2
   0  -2   2 3141.62 72.5966   2
  -2   0  -2 3285.94 73.1425   3
   0   2  -2 3136.50 72.6404   1
   2   0   4 8430.98 186.656   5
   0  -2  -4 8399.74 186.102   5
  -2   0  -4 8266.15 186.774   3
   2   0   4 8327.89 186.739   3
   0  -2   4 7784.18 185.908   3
   0   2   4 8146.58 186.811   1
   0  -2  -4 8274.25 186.915   2
   2   0   6 226.289 6.47326   5
   0  -2  -6 220.013 5.98707   5
   2   0   6 219.986 6.28057   4
  -2   0  -6 213.705 6.37511   5
  -2   0   6 207.264 5.93785   2
   0  -2   6 198.704 5.73422   3
   2   0   6 215.102 6.47019   3
   0  -2  -6 222.571 6.60995   2
   0   2   6 216.103 6.46801   1
  -2   0  -8 9231.38 211.613   1
  -2   0  -8 9351.09 212.114   5
   0  -2  -8 9247.55 211.627   5
   0   2   8 9264.44 210.804   4
   2   0   8 9604.31 211.891   4
   0  -2   8 9065.31 211.430   3
   2   0   8 9163.97 212.235   3
   2   0  -8 9314.99 211.403   2
   0   2   8 9266.48 212.021   1
  -2   0   8 9184.37 211.466   2
   0  -2  -8 9146.35 212.202   2
   0   2 -10 1371.42 32.8073   2
   0  -2 -10 1379.37 34.3380   2
   0  -2 -10 1384.30 33.9394   5
   0  -2  10 1375.08 33.7033   3
   0   2 -10 1430.20 33.9589   4
   2   0  10 1455.04 34.0114   4
   2   0  10 1423.75 34.5493   3
   0   2  10 1434.81 32.9157   4
   2   0 -10 1426.80 33.5143   2
   0   2  10 1387.35 34.1292   1
  -2   0 -10 1393.53 33.6584   1
   2   0 -12 336.925 9.37038   2
   0  -2 -12 322.014 10.1481   2
   0   2 -12 325.226 8.65323   2
   0  -2  12 314.940 9.65429   3
   2   0  12 333.240 9.81120   4
   2   0 -12 338.116 8.78627   4
   0   2 -12 331.496 9.74761   4
  -2   0  12 315.945 9.18692   1
  -2   0 -12 318.491 9.40063   1
   0   2  12 320.218 9.89322   1
   2   0 -14 187.496 6.44843   2
   2   0 -14 183.218 5.72245   4
   0   2 -14 186.018 6.87309   4
   0   2 -14 189.858 5.78124   2
   0  -2 -14 191.077 7.27821   2
   2   0  14 192.008 7.61663   3
  -2   0 -14 200.036 6.59821   1
  -2   0  14 182.956 6.28533   1
   0   2  14 177.393 6.94861   1
  -2   0 -16 1295.41 33.6043   5
   0  -2 -16 1204.03 33.0005   5
   0   2 -16 1300.26 32.2065   4
   0  -2 -16 1335.05 33.0164   2
   0   2 -16 1332.99 31.1904   2
   2   0  16 1279.95 33.5677   3
  -2   0  16 1274.86 31.6244   1
   2   0 -16 1331.90 31.9577   2
  -2   0 -18 217.617 9.69401   5
   0  -2 -18 228.650 9.42965   5
   0   2 -18 223.475 8.19592   4
   0  -2  18 241.998 9.06908   3
   2   0  18 230.321 9.70662   3
   0   2 -18 224.437 7.19427   2
  -2   0 -18 230.946 8.71021   2
  -2   0  18 242.205 7.70704   1
   0  -2 -20 2176.24 55.1658   5
  -2   0 -20 2157.97 55.6987   5
   0   2 -20 2223.63 56.1366   5
   0  -2  20 2180.81 54.4839   3
   2   0  20 2289.09 55.7217   3
   0   2 -20 2237.01 52.2631   2
   0  -2 -22 132.041 7.69373   2
   0   2  22 131.172 8.99792   3
   2   0  22 134.771 8.56141   3
   0  -2  22 122.762 7.79334   3
  -2   0 -22 127.438 8.79120   5
   0   2 -22 132.765 8.95747   5
   0  -2 -22 110.894 8.16719   5
   0   2  24 469.049 17.3292   3
  -2   0  24 461.842 16.3937   3
   2   0  24 467.464 16.8081   3
   0  -2  24 442.323 15.5519   3
   0   2 -24 485.102 17.8063   5
   2   0 -24 443.590 17.0352   5
   0  -2 -24 451.945 16.6639   5
  -2   0 -24 447.375 16.9934   5
   0  -2  26 1.72385 6.49989   3
  -2   0  26 4.42622 7.02521   3
   2   0 -26 2.34883 7.68213   5
   0  -2 -26 9.69322 7.57584   5
  -2   0 -26 6.36628 7.54683   5
   0   2 -26 3.79753 7.66387   5
   0   2  28 120.693 10.9974   3
   2   0  28 105.000 10.1355   3
   2   0 -28 96.4577 10.7780   5
  -2   0 -28 92.8785 10.7144   5
   0  -2 -28 92.6022 9.94201   5
   0   2 -28 94.5514 11.3222   5
  -1  -2   1 1701.11 39.8888   1
  -1  -2  -1 1697.98 40.1366   1
  -1   2  -1 1732.77 39.7132   5
  -2  -1  -1 1742.48 40.0246   3
   1  -2  -1 1746.71 40.1716   2
  -1  -2  -3 1210.00 29.5698   1
   2  -1  -3 1251.03 29.3550   6
   2   1  -3 1240.98 29.4232   6
   2  -1   3 1268.11 29.4099   5
  -2   1  -3 1292.35 29.4771   4
   1  -2  -3 1262.97 29.6370   2
  -2  -1  -3 1245.11 29.5390   3
  -2   1  -3 1239.06 29.3781   3
   2  -1   3 1233.62 29.3856   3
  -2   1   3 1228.72 29.4471   2
   1   2   5 200.318 6.01292   1
   2   1   5 211.291 5.79681   5
   1   2   5 197.781 5.51799   5
   2  -1   5 209.252 5.95085   5
  -2   1  -5 196.745 5.78323   4
  -1  -2  -5 196.205 5.49289   5
  -1   2   5 195.293 5.99454   2
  -2   1   5 189.757 5.74288   2
   1  -2  -5 199.580 6.01152   2
  -1   2  -5 197.917 5.44613   3
  -1   2  -5 187.031 5.84333   4
   2  -1   5 199.481 5.97255   4
  -2   1  -5 192.516 5.77711   3
   2  -1   5 200.175 5.81030   3
   1  -2   5 188.259 5.38099   3
  -1  -2  -5 192.178 5.97924   1
   1   2   7 10.6551 1.76678   1
  -1  -2  -7 14.1543 1.87704   1
  -2  -1  -7 10.8752 1.69105   1
   2   1   7 13.4627 1.84826   5
  -2   1  -7 12.0366 1.70992   4
  -1  -2  -7 10.9679 1.59300   5
  -2  -1  -7 14.3175 1.80130   5
   1  -2  -7 11.3869 1.81056   2
  -2  -1   7 11.9194 1.14166   2
   2  -1  -7 11.3969 1.65907   2
  -2   1  -7 10.5466 1.52300   3
   2  -1   7 12.0950 1.89692   4
  -1   2  -7 13.3060 1.90103   4
   2   1   7 12.9811 1.95117   3
   1  -2   7 9.74492 1.52599   3
   2  -1   7 11.4453 1.72348   3
  -2   1   7 10.4344 1.59560   2
  -1   2   7 12.2127 1.89284   2
  -1   2  -9 863.388 20.8258   1
  -1   2   9 893.605 22.2621   1
  -1  -2  -9 882.690 22.2607   1
  -2   1   9 886.414 22.1064   2
  -2  -1   9 878.421 21.2723   2
   1   2   9 879.522 22.3038   1
  -2   1  -9 892.093 21.5080   1
  -2  -1  -9 878.994 22.0713   1
  -1  -2  -9 892.462 22.0049   5
  -2  -1  -9 891.810 22.2957   5
   2   1   9 871.955 21.7831   4
   2  -1  -9 895.507 20.6477   4
   1  -2  -9 924.818 22.4535   2
   2   1   9 909.425 22.7063   3
   2  -1   9 895.570 22.2721   4
  -1   2  -9 877.653 22.1497   4
   1  -2   9 868.992 21.8942   3
   2  -1   9 883.931 22.3135   3
   2  -1  -9 911.294 22.0161   2
  -1   2  11 481.370 13.2554   1
  -2   1  11 471.677 12.8911   1
  -1  -2 -11 478.069 13.5994   2
  -2  -1  11 468.326 12.1115   1
  -2  -1 -11 466.210 13.0693   1
   1   2  11 478.399 13.2968   1
  -2   1 -11 481.411 12.4428   1
  -1  -2 -11 474.303 13.1479   5
   1   2  11 502.552 12.4479   4
   2   1  11 485.535 12.8895   4
  -1   2 -11 481.538 13.2254   4
   1  -2 -11 472.946 13.3603   2
   2  -1  11 472.502 13.4141   3
   1  -2  11 478.754 13.0847   3
   2  -1 -11 469.542 12.9724   2
   1   2 -11 480.871 11.7354   2
   2  -1 -13 1550.74 38.0628   2
   1   2 -13 1597.41 36.7459   2
  -1   2 -13 1594.17 38.1816   4
   1  -2 -13 1578.92 38.5468   2
   1   2 -13 1586.25 37.9760   4
   2   1 -13 1566.96 37.4475   4
   2   1  13 1619.69 39.3399   3
   1   2  13 1533.64 37.3146   4
   2   1  13 1543.66 37.8542   4
  -2  -1 -13 1578.48 38.1393   1
  -2  -1  13 1556.43 37.0364   1
  -1  -2 -13 1583.55 38.7545   2
  -2   1  13 1542.26 37.8882   1
  -2   1 -13 1584.65 37.3744   1
  -1   2  13 1517.00 38.2673   1
  -2   1  15 160.416 6.29659   1
  -1   2 -15 157.651 5.68860   2
  -2  -1  15 162.413 5.44401   1
  -2   1 -15 184.070 7.78692   5
  -2  -1 -15 172.890 7.35110   5
  -1   2 -15 163.786 7.62889   5
  -1   2 -15 165.498 6.54307   4
   2   1 -15 165.964 5.87427   4
  -1  -2 -15 178.553 7.24535   2
   1  -2 -15 162.801 6.89438   2
   1   2 -15 168.723 6.46553   4
   2   1  15 149.099 7.33440   3
   2  -1  15 163.691 7.17405   3
   1   2 -15 173.515 5.23377   2
   2  -1 -15 163.981 6.50320   2
  -2   1 -17 84.5835 4.88379   2
  -2   1  17 76.5868 4.61336   1
  -1   2 -17 94.1362 6.37237   5
   1  -2 -17 73.7550 5.54633   5
  -1  -2 -17 80.9747 5.61922   5
  -2  -1 -17 80.0688 5.72470   5
  -2   1 -17 87.7891 6.29699   5
   1   2 -17 75.4149 4.80597   4
   2   1 -17 81.4108 4.27026   4
  -1   2 -17 79.8499 4.11789   2
  -1  -2  17 78.4182 5.13057   3
   2   1  17 69.2576 5.71026   3
   1  -2  17 77.3237 5.41241   3
   2  -1  17 82.7902 5.71022   3
   2  -1 -17 75.2764 4.84425   2
  -1  -2 -19 1066.73 29.5050   5
   1  -2 -19 1085.13 29.5490   5
  -2   1 -19 1052.38 30.0433   5
  -2  -1 -19 1074.50 29.8308   5
  -1   2 -19 1073.00 30.2800   5
   1   2 -19 1122.55 27.8356   4
  -2   1 -19 1144.93 28.1402   2
  -1   2 -19 1101.39 27.2684   2
   2   1  19 1094.02 30.1423   3
  -1  -2  19 1095.82 28.8876   3
   1   2  19 1113.68 30.4826   3
   2  -1  19 1107.48 29.6946   3
   1  -2  19 1095.45 29.1816   3
   2  -1 -19 1123.93 28.2466   2
  -1  -2 -21 124.892 7.95548   5
  -2   1 -21 107.416 8.07507   5
   1  -2 -21 101.577 7.57952   5
  -1   2 -21 126.264 8.49730   5
  -2  -1 -21 109.067 7.77479   5
  -1  -2 -21 118.754 7.30568   2
  -2  -1 -21 122.719 7.12543   2
  -2   1 -21 118.335 6.05451   2
  -1  -2  21 102.388 6.86637   3
   1   2  21 132.035 8.56372   3
   2   1  21 94.3991 7.73274   3
   1  -2  21 119.951 7.19356   3
   2  -1  21 112.225 7.62064   3
   1  -2 -21 106.653 6.81965   2
   1  -2 -23 27.5028 6.51926   5
  -2  -1 -23 28.4676 6.68724   5
  -2   1 -23 23.9697 6.92398   5
  -1   2 -23 25.8629 6.77568   5
  -1  -2 -23 25.4773 6.43142   5
  -2  -1 -23 29.1713 5.57819   2
   1  -2 -23 20.0183 5.22392   2
  -1  -2 -23 25.2563 5.56260   2
   1   2  23 24.2855 7.05317   3
   2  -1  23 27.1126 6.33171   3
   1  -2  23 32.7201 5.91947   3
  -1  -2  23 26.2199 5.82140   3
   2   1  23 21.0908 6.67942   3
  -2  -1  23 21.4164 5.84774   3
   2  -1 -23 17.8800 6.47009   5
   1   2 -23 37.5759 7.27365   5
   1  -2 -25 10.1139 6.89337   5
  -1   2 -25 12.0091 7.67693   5
  -2   1 -25 11.2022 7.52532   5
  -2  -1 -25 14.3445 7.04350   5
  -1  -2 -25 14.1234 6.91699   5
   2  -1  25 5.26095 6.51016   3
  -2  -1  25 2.61646 6.14711   3
   1  -2  25 9.45800 6.32643   3
  -1  -2  25 14.9875 6.12778   3
   2   1 -25 6.99080 7.53682   5
   1   2 -25 7.28775 7.24404   5
   2  -1 -25 17.1717 7.37997   5
  -2   1  25 8.17841 6.64676   3
   1  -2 -27 60.9769 9.08397   5
  -2   1 -27 66.6007 9.69135   5
  -2  -1 -27 69.9963 9.12848   5
   2  -1 -27 45.8153 8.81560   5
   1   2 -27 49.1185 9.39670   5
  -1   2 -27 68.0376 9.82887   5
  -1  -2 -27 47.7948 8.75457   5
   2   1 -27 63.8456 9.67192   5
   1   2  27 69.9468 9.84192   3
  -2  -1  27 51.7419 7.99289   3
   1  -2  27 56.5519 8.05425   3
  -1  -2 -29 31.5108 9.43836   5
   2   1 -29 29.6594 9.97153   5
   2  -1 -29 24.5942 9.33514   5
  -2  -1 -29 17.1892 8.93162   5
  -2   1 -29 23.9637 9.56264   5
   1  -2 -29 18.2741 9.34468   5
  -1   2 -29 31.5891 9.96842   5
   1   2 -29 20.6837 9.83142   5
   2   1  29 11.1390 9.04742   3
  -1   2  29 19.3657 9.47281   3
   1   2  29 25.4049 9.25502   3
   2  -1  29 19.8546 8.65274   3
  -2   1  29 18.3776 8.88255   3
  -2   2   0 4997.37 111.234   4
   2  -2   0 4828.48 111.296   4
   2   2   0 4968.98 111.083   3
  -2  -2   0 4665.35 111.029   3
  -2   2   2 0.85904 0.67675   4
  -2   2  -2 0.09738 0.90809   4
   2   2   2-0.18541 0.95407   3
   2  -2   2-0.30455 0.81192   5
  -2   2  -2 0.96112 0.84439   5
  -2  -2  -4 678.505 17.1978   1
  -2   2  -4 712.792 16.9497   5
   2   2  -4 696.862 16.9981   6
   2  -2   4 709.530 17.0140   5
  -2   2   4 662.140 17.1275   2
  -2   2  -4 682.770 17.0564   4
  -2   2  -4 667.970 16.7266   3
   2  -2   4 680.965 16.7887   3
   2  -2  -4 682.894 17.1305   2
   2  -2   6 1.27718 1.23523   3
   2   2   6-0.67763 1.30097   5
   2  -2  -6 3.78520 1.57147   2
  -2   2   6 0.60042 1.41769   2
  -2   2  -6-0.42503 1.41531   4
  -2   2  -6 1.64769 1.25517   3
  -2  -2  -6 0.76192 1.50084   1
  -2  -2  -8 2912.07 68.0944   1
   2   2   8 2885.55 67.7671   5
  -2   2  -8 2896.38 67.9670   4
  -2  -2  -8 3023.93 67.7893   5
  -2   2   8 2915.34 68.0901   2
  -2  -2   8 2858.88 66.4880   2
   2   2   8 2969.14 68.4354   3
  -2   2  -8 2958.05 67.7938   3
   2  -2   8 2850.17 67.7385   3
   2  -2  -8 2872.29 67.9979   2
  -2   2  10-0.39927 2.10789   2
  -2  -2 -10 1.90611 2.03328   5
   2  -2 -10-0.19026 2.00890   2
  -2   2 -10-0.18059 2.14457   4
   2  -2  10 1.06786 1.88857   3
  -2  -2 -10 0.39605 2.14251   1
  -2   2 -10 1.22215 1.33551   1
  -2   2 -12 3999.88 90.7739   1
   2  -2 -12 3878.42 92.1267   2
   2   2  12 3942.69 91.4189   4
  -2   2 -12 3963.54 92.0326   4
   2   2  12 3999.93 93.0289   3
   2  -2  12 3930.82 92.1783   3
  -2  -2 -12 3884.94 92.2093   1
  -2   2  12 3838.41 91.9997   1
  -2  -2  12 3950.30 90.2632   1
  -2   2  14-1.12032 2.60778   1
  -2  -2  14-0.21315 1.40858   1
  -2   2 -14 5.92558 3.36620   5
  -2   2 -14 2.41362 2.90753   4
   2  -2 -14-0.23377 2.68698   2
   2   2  14 0.51384 2.51244   4
   2   2  14-0.98601 3.15205   3
  -2   2 -14 2.24020 1.79564   1
  -2  -2 -14 3.55053 2.88769   1
  -2  -2 -16 3221.59 76.8029   5
  -2   2 -16 3214.53 77.5260   5
   2   2  16 3200.36 77.6000   3
   2   2 -16 3273.00 75.4998   4
   2  -2  16 3167.49 76.5965   3
   2  -2 -16 3172.17 76.2087   2
  -2   2 -18 0.83014 4.26028   5
  -2  -2 -18-4.08158 4.14165   5
   2   2 -18 2.42393 3.31779   4
   2   2  18-1.24445 4.53052   3
   2  -2  18 2.61070 4.11316   3
  -2   2 -18-3.56034 2.98289   2
  -2  -2 -20 443.323 15.5299   5
   2   2 -20 471.886 13.6343   4
  -2   2 -20 495.261 13.6952   2
  -2  -2 -20 510.158 15.6119   2
  -2  -2  20 464.494 14.8961   3
   2   2  20 454.828 16.3151   3
   2  -2  20 484.745 15.5044   3
   2  -2 -20 484.185 15.8268   5
  -2   2 -20 485.007 16.6256   5
   2  -2 -22-3.04092 6.01547   5
  -2  -2 -22 7.31576 5.19037   2
  -2  -2 -22-3.02868 5.60431   5
  -2   2 -22 0.52028 5.60208   5
  -2  -2  22 2.10196 5.04462   3
   2  -2  22 1.19490 5.32777   3
   2   2  22-0.50410 6.04521   3
   2  -2 -22 0.63852 4.50997   2
  -2  -2 -24 114.771 8.56301   5
   2   2  24 83.5851 8.74213   3
   2  -2  24 83.0064 7.92719   3
  -2  -2  24 83.0859 7.30368   3
   2   2 -24 97.8339 9.28006   5
  -2   2 -24 102.216 9.21732   5
   2  -2 -24 80.8306 8.07640   5
  -2  -2 -24 81.2816 7.23252   2
   2  -2 -26-0.53726 7.55750   5
  -2  -2 -26 0.53836 7.04242   5
  -2   2 -26 7.04582 7.79939   5
  -2  -2  26-2.07005 6.18963   3
   2  -2  26 1.85247 6.67768   3
   2   2 -26-6.96098 7.98990   5
  -2  -2 -28 493.096 18.7956   5
  -2   2 -28 485.106 19.9224   5
  -2   2  28 482.928 19.4873   3
   2   2  28 497.641 19.7651   3
   2  -2 -28 487.798 18.8570   5
   2   2 -28 490.282 20.1549   5
   0   3  -1 0.98304 0.84564   1
   0   3  -1 0.47674 0.83932   2
   0  -3  -1-0.10554 1.04562   2
   0  -3   1 0.70762 0.82010   2
   0  -3   3 0.20958 0.64289   2
  -3   0  -3-0.11746 1.00379   3
   0  -3  -3 0.78627 1.27570   2
   0   3  -3 1.09206 0.68589   2
   0   3  -3 0.58843 0.73521   1
   0  -3  -5-0.47366 1.59038   2
   3   0  -5 0.13679 1.35882   6
   0  -3  -5 1.81090 0.89365   5
   3   0   5 3.92983 1.54083   5
   0   3   5-0.30368 1.49547   1
  -3   0  -5 1.44811 1.27482   3
   3   0   5 0.99534 1.36379   3
   0  -3   5 0.43304 0.65177   3
   0   3   7 1.59861 1.79408   1
   3   0   7 0.31657 1.66300   5
  -3   0  -7 0.31262 1.70331   5
   0  -3  -7 3.25828 1.28208   5
   0  -3  -7 0.55355 1.73174   2
  -3   0  -7-0.17581 1.62900   3
   0  -3   7-0.58078 1.04563   3
   3   0   7 1.55364 1.60989   3
  -3   0   7-0.93544 1.37498   2
   0   3   9-0.39718 2.04912   1
  -3   0   9 2.18180 1.70363   2
   0  -3  -9 1.03398 1.64899   5
   3   0   9-1.90821 1.92106   4
   0  -3   9 2.12134 1.44515   3
   3   0   9-1.65540 2.04374   3
   0  -3  -9 2.53396 2.17315   2
  -3   0 -11-0.87436 1.97146   1
   0   3  11 2.64828 2.47153   1
   0   3 -11 1.20341 0.89196   2
   0  -3 -11-0.98729 2.07037   5
   0   3  11 0.07625 1.27425   4
   3   0  11 0.59131 2.54462   4
   0  -3  11 0.71361 1.75095   3
   0  -3 -11 0.71329 2.45333   2
  -3   0  11 2.95913 1.95269   2
   0  -3 -13 2.63990 2.90337   2
   0   3 -13 1.42765 1.20673   2
   3   0 -13-0.10001 1.70591   4
   0   3 -13-1.55242 2.86307   4
   0  -3  13 0.72071 2.25497   3
   3   0  13-1.42134 3.00142   3
  -3   0 -13-0.57529 2.33941   1
  -3   0  15 3.31087 2.48249   1
  -3   0 -15 5.05514 3.52273   5
   0   3 -15 1.58736 1.48732   2
   0   3 -15 3.29162 3.19387   4
   3   0 -15-1.15802 1.87204   4
   3   0  15 4.87081 3.22565   3
  -3   0 -15 2.87905 2.59231   1
  -3   0 -17 0.72370 3.83016   5
   0  -3 -17 0.29226 3.75406   5
  -3   0 -17 2.59774 3.02805   1
   0   3 -17 1.34828 1.75724   2
   3   0  17 0.36557 4.02987   3
  -3   0  17 0.18669 2.75270   1
   0  -3 -19-2.13173 4.37468   2
   0  -3 -19 1.67430 4.30847   5
  -3   0 -19-4.08370 4.74289   5
   3   0  19 1.21825 4.61785   3
   0  -3  19 1.99783 3.78778   3
  -3   0  19 0.96412 2.98522   1
   0  -3 -21 2.31268 5.04213   5
  -3   0 -21-2.73416 5.00011   5
   0  -3 -21 4.55064 4.91197   2
   0  -3  21-3.82062 4.59080   3
   3   0  21 5.35844 5.62809   3
   0   3 -21-2.03525 5.63442   5
   0  -3 -23-0.43633 6.00677   5
  -3   0 -23 2.54033 5.99756   5
   0  -3 -23-0.39838 5.32058   2
   3   0  23-0.48874 6.08394   3
   0  -3  23-0.70364 4.99065   3
   0   3 -23-3.42755 6.75698   5
   0   3  23-4.85157 6.87725   3
  -3   0 -25-0.56439 7.38382   5
   0   3 -25 1.24135 7.41508   5
   0  -3 -25 3.88142 6.45028   5
   3   0  25 1.57518 7.00233   3
   0  -3  25 12.5749 5.79666   3
   3   0 -25 8.46784 7.17819   5
  -3   0  25 3.76134 6.60541   3
  -3   0 -27 3.70389 8.01030   5
   0  -3 -27 9.94865 7.57131   5
   0   3 -27 8.22337 8.60780   5
   3   0 -27-0.61917 8.39847   5
   0   3  27 6.66831 8.28685   3
   3   0  29 7.60192 8.56614   3
   0   3  29 0.72504 9.05823   3
  -3   0 -29-2.01146 8.75703   5
   0   3 -29-0.72973 9.62368   5
   3   0 -29 2.64978 9.06614   5
   0  -3 -29 15.4927 8.90449   5
  -1   3   0-0.40042 0.96293   2
   1  -3   0 0.39510 0.93863   2
  -1   3   0 0.43011 0.54185   5
   3   1   0-0.55543 0.96511   3
  -3  -1   0-0.27289 0.81497   3
  -1  -3   0 0.39570 0.92836   1
   1   3   0 0.98975 1.02391   1
  -1  -3  -2 10620.0 238.995   1
  -1  -3   2 10271.2 238.410   1
   1   3  -2 10394.4 238.383   1
  -1  -3   2 10297.3 238.275   6
   1  -3  -2 10670.1 238.991   2
  -3  -1  -2 10294.9 238.783   3
  -3   1  -2 10712.4 238.890   3
  -1   3  -2 10644.5 238.491   2
  -1  -3  -4 682.416 17.6165   1
  -1  -3   4 688.987 16.4688   1
   3  -1  -4 740.765 17.3266   6
   1   3   4 706.795 16.5827   5
   3  -1   4 727.744 17.3339   5
   1  -3  -4 713.100 17.7070   2
  -1  -3   4 689.527 16.2700   2
  -3  -1  -4 736.521 17.5776   3
  -1   3  -4 642.495 16.5940   3
  -3   1  -4 686.913 17.3547   3
   3  -1   4 715.717 17.4291   3
  -1  -3  -6 332.310 9.48266   1
  -1   3   6 343.259 9.60379   2
   1   3   6 324.013 9.45228   1
   1   3   6 327.722 8.60387   5
   3  -1   6 331.813 9.30405   5
   3   1  -6 335.730 9.45367   6
   3  -1   6 352.344 9.43653   4
   3   1   6 326.651 9.13054   5
   1  -3  -6 335.618 9.54979   2
  -3  -1  -6 346.390 9.52306   3
  -1  -3   6 305.881 7.94982   3
  -1   3  -6 337.381 8.52114   3
  -3   1  -6 331.733 9.28506   3
   3  -1   6 324.231 9.27075   3
   1  -3   6 311.994 8.49352   3
  -3   1   6 347.496 9.17011   2
  -1   3   8 1884.08 45.6932   1
  -1  -3  -8 1898.89 45.6852   1
  -3  -1  -8 1881.19 45.4351   1
   1   3   8 1944.17 45.7807   1
   3   1   8 1885.98 45.3991   5
  -1  -3  -8 1964.75 44.8814   5
   1  -3  -8 1912.51 45.8645   2
  -3   1   8 1903.08 45.2474   2
  -1   3  -8 1915.89 45.5480   4
  -3   1  -8 1919.79 45.6195   3
  -1  -3   8 1844.97 44.2630   3
   3  -1   8 1957.54 45.6822   4
   3   1   8 1957.89 45.9240   3
   3  -1   8 1889.44 45.5673   3
   1  -3   8 1889.69 44.6894   3
  -3  -1   8 1932.16 44.5517   2
  -3  -1 -10 2520.15 60.6011   1
   1   3  10 2537.14 60.9761   1
  -1  -3 -10 2607.87 60.2465   5
   3   1  10 2550.57 60.3206   4
   1  -3 -10 2628.10 61.1043   2
  -3  -1  10 2552.59 59.6837   2
  -3   1  10 2544.73 60.4890   2
  -1   3 -10 2613.01 60.8020   4
   3  -1  10 2651.56 60.9069   4
  -1  -3  10 2554.71 59.6781   3
   1  -3  10 2562.73 60.0873   3
   3  -1  10 2532.06 60.9105   3
  -1   3  10 2533.84 60.8919   1
  -1  -3 -10 2530.36 61.2312   2
  -3   1  12 27.4915 3.01265   2
  -1  -3 -12 27.1049 3.51602   2
   3  -1 -12 25.5298 1.51053   4
   1   3  12 26.7882 2.24926   4
   1  -3 -12 32.3125 3.54049   2
  -1   3 -12 23.8754 3.28892   4
  -1  -3  12 27.9873 2.59510   3
   3   1  12 26.5130 3.01054   4
   3   1  12 24.4572 3.33953   3
   1  -3  12 27.4206 2.72496   3
  -3   1 -12 23.3098 2.54360   1
  -3  -1 -12 29.2965 3.05658   1
  -3   1 -14 1185.93 30.5676   5
  -1   3 -14 1149.60 29.7140   4
  -1  -3 -14 1111.97 30.1832   2
   1  -3 -14 1157.42 30.1260   2
   3   1  14 1205.55 30.7918   3
   1   3  14 1163.38 28.3821   4
  -1  -3  14 1177.72 29.0704   3
   1   3 -14 1180.61 29.6157   4
   3  -1  14 1204.63 30.3946   3
  -3   1 -14 1203.32 28.9507   1
  -3  -1 -14 1199.38 29.6700   1
  -3  -1  14 1162.89 28.3779   1
  -3   1  14 1180.71 29.3128   1
  -1   3 -16 346.328 12.3942   5
  -3   1 -16 370.689 12.3425   5
  -3  -1 -16 321.558 11.5607   5
  -1   3 -16 347.927 9.45256   2
   1   3 -16 353.665 11.0542   4
   3   1  16 346.345 12.3143   3
   3   1 -16 341.562 9.93888   4
   3  -1  16 355.824 11.9693   3
  -3  -1  16 340.492 9.72741   1
  -3   1  16 336.557 10.5831   1
  -3   1 -16 341.687 10.2067   1
  -3  -1 -16 356.237 11.0296   1
  -3   1 -18 2058.52 50.5924   5
   1  -3 -18 1973.31 49.3729   5
  -1  -3 -18 1932.20 49.3121   5
  -1   3 -18 2023.60 50.7128   5
  -3  -1 -18 1916.54 49.7360   5
   3   1 -18 2008.14 47.3070   4
  -1  -3 -18 2016.39 49.8586   2
  -1   3 -18 1964.19 46.9158   2
  -1  -3  18 1975.81 48.5207   3
   1  -3  18 1992.67 48.9523   3
   3   1  18 2012.77 50.5316   3
   3  -1  18 1993.42 49.9318   3
  -3  -1  18 2048.27 47.1719   1
  -3  -1 -20 230.984 9.62369   2
  -1   3 -20 215.489 10.6887   5
   1  -3 -20 220.400 9.73436   5
  -3  -1 -20 210.852 9.87248   5
  -3   1 -20 238.159 10.7066   5
  -1  -3 -20 228.083 9.92773   5
  -1  -3 -20 220.608 9.87013   2
  -1   3 -20 207.957 6.86131   2
   1   3  20 223.081 10.6413   3
  -1  -3  20 218.432 8.88833   3
   1  -3  20 229.511 9.25610   3
   3  -1  20 217.255 10.1201   3
   3   1  20 241.153 10.7077   3
   1  -3 -20 213.511 9.52833   2
  -1   3 -22 799.306 24.9413   5
   1  -3 -22 816.478 23.7570   5
  -3   1 -22 795.397 24.7021   5
  -1  -3 -22 798.271 23.6959   5
  -3  -1 -22 810.323 24.3587   5
  -1  -3 -22 843.040 23.7897   2
  -3  -1 -22 815.863 23.1804   2
   1   3  22 842.337 25.2513   3
   1  -3  22 795.355 22.9088   3
  -1  -3  22 797.272 22.5772   3
   3   1  22 823.013 24.6840   3
   3  -1  22 829.248 24.1329   3
   1  -3 -22 788.432 23.3072   2
   1  -3 -24 154.407 9.48355   5
   1   3 -24 134.042 10.2263   5
  -1   3 -24 154.751 10.4342   5
   3  -1 -24 129.535 9.91911   5
  -1  -3 -24 149.079 9.43624   5
  -3   1 -24 133.908 9.80382   5
  -3  -1 -24 128.125 9.59117   5
  -1  -3 -24 141.361 8.75784   2
  -3  -1  24 138.047 8.84237   3
   3   1  24 151.678 10.0771   3
  -1  -3  24 134.178 8.11375   3
   1  -3  24 166.581 9.00589   3
   3  -1  24 148.224 9.51424   3
   1  -3 -24 146.513 8.67679   2
  -3  -1  26 342.735 13.7277   3
  -1   3 -26 343.006 15.6721   5
   1  -3 -26 333.637 14.4214   5
   3  -1 -26 325.187 14.8864   5
   1   3 -26 321.925 15.6567   5
   3   1 -26 334.435 15.5847   5
  -3   1 -26 311.853 15.2498   5
  -3  -1 -26 295.980 14.4895   5
  -1  -3 -26 342.209 14.4679   5
   1  -3  26 329.979 13.1242   3
   3   1 -28-0.67259 8.97125   5
  -1   3  28 18.6579 9.18817   3
   3   1  28 1.30084 8.27222   3
   1   3  28 0.70623 8.74634   3
   3  -1 -28 13.4403 8.79970   5
  -3   1 -28 10.0152 9.07164   5
  -1   3 -28 10.6570 9.38663   5
  -1  -3 -28 22.7639 8.74690   5
   1   3 -28 12.0374 9.70699   5
   1  -3 -28 8.25700 8.08762   5
  -2  -3  -1 499.526 12.6964   1
   3  -2   1 508.240 12.5958   4
   3  -2  -1 490.138 12.2545   4
  -2   3  -1 499.233 11.9244   5
  -3   2  -1 488.289 12.4083   4
   2  -3   1 515.152 11.9953   5
  -2   3   1 474.674 11.6331   6
  -2   3  -1 465.650 12.4256   4
   2   3   1 487.375 12.2345   3
   3   2   1 487.871 12.3756   3
  -3  -2   1 494.551 12.1402   3
   2   3  -1 475.558 11.8417   3
  -3  -2  -1 490.029 12.3831   3
   3   2  -1 496.713 12.1634   3
  -3  -2   3 59.1763 2.73448   6
  -2   3  -3 65.5608 2.60430   5
  -3   2   3 63.3791 2.61630   6
  -2  -3   3 59.2297 2.67630   6
   3  -2   3 61.0422 2.68867   5
   3  -2  -3 59.0761 2.25052   4
  -3   2  -3 59.6773 2.75177   4
  -2   3  -3 60.4880 2.98021   4
  -3  -2  -3 65.6763 2.89227   3
   2  -3  -3 59.8986 2.96797   2
  -3   2  -3 60.5654 2.79333   3
  -2  -3  -3 60.6829 2.98119   1
  -2  -3  -5 24.7821 2.34342   1
   3  -2  -5 25.5619 2.07720   6
   3   2  -5 28.5329 2.20175   6
   3  -2   5 31.6170 2.31839   5
   2   3  -5 25.9547 2.23749   6
  -2   3  -5 26.4814 2.07382   5
   3  -2  -5 31.0586 1.33134   4
   2   3   5 27.3628 1.77143   5
  -3   2  -5 31.3241 2.37237   4
  -2   3   5 28.4598 2.43738   2
  -2   3   5 28.9660 1.22897   4
  -2   3  -5 29.1234 2.25028   4
  -3   2  -5 28.2851 2.00140   3
  -2   3  -5 28.6567 1.85910   3
  -3   2   5 30.0934 2.34094   2
   2  -3  -5 30.3336 2.43657   2
   3  -2   5 26.0397 2.11532   3
  -2  -3  -7 1015.67 24.9497   1
  -3  -2  -7 1001.03 24.8118   1
   3   2  -7 1003.93 24.8177   6
   3   2   7 992.842 24.3635   5
   2   3   7 994.944 24.0779   5
  -2   3  -7 1005.68 24.6586   5
  -3   2  -7 985.805 24.5624   4
  -3   2   7 990.527 24.6620   2
  -2   3   7 979.524 24.9063   2
   3  -2   7 1005.18 24.9101   4
  -2   3  -7 990.137 24.7264   4
  -3   2  -7 980.177 24.4859   3
  -2   3  -7 995.122 24.0639   3
   3  -2   7 947.436 24.4451   3
   2  -3   7 976.495 24.0737   3
   2  -3  -7 990.761 24.8448   2
  -2   3   9 93.2432 4.71074   2
  -2  -3  -9 104.832 4.74678   1
  -3  -2  -9 103.434 4.66444   1
   3   2   9 106.888 4.57285   5
  -3   2  -9 105.081 4.67821   4
  -3   2   9 93.1191 4.51865   2
  -3  -2   9 96.1940 3.32680   2
  -3   2  -9 107.645 4.57718   3
  -2   3  -9 106.492 4.22595   3
  -2   3  -9 108.417 4.80553   4
   2  -3   9 111.004 4.30672   3
   3  -2   9 102.676 4.54021   3
   2  -3  -9 103.970 4.78318   2
  -2   3 -11 272.415 7.49954   1
  -3  -2 -11 286.170 9.23972   1
   3  -2 -11 289.309 9.10763   2
   2  -3 -11 285.748 9.30852   2
  -2   3 -11 292.098 9.28639   4
  -3   2  11 295.362 9.21588   2
   3   2  11 285.045 9.68392   3
   2  -3  11 280.768 8.68272   3
  -2  -3 -11 290.544 9.39888   1
  -3  -2  11 281.216 7.62837   2
  -2   3  11 294.710 9.27918   1
  -3   2 -13 303.811 10.6170   5
  -2   3 -13 325.375 10.8264   5
   2   3  13 310.590 9.09131   4
  -2   3 -13 302.401 10.1181   4
   3   2  13 309.917 9.55813   4
  -3   2 -13 333.074 9.07750   1
   3   2  13 311.303 10.8328   3
   3  -2 -13 301.875 9.90062   2
   2  -3 -13 310.291 10.2503   2
  -2   3 -13 311.628 8.20150   1
  -3  -2 -13 316.823 10.2015   1
  -2  -3 -13 319.897 10.3013   1
  -3   2 -15 52.8899 3.30375   1
  -3  -2 -15 45.6716 4.24572   1
  -3  -2  15 55.1857 2.73025   1
  -2   3 -15 52.8745 4.90547   5
  -3   2 -15 52.5814 5.00396   5
  -3  -2 -15 46.4069 4.53028   5
   2   3  15 54.2852 5.15686   3
   2   3  15 43.8733 3.55043   4
   3   2  15 41.8695 4.61427   3
   3  -2  15 54.0691 4.68206   3
   3  -2 -15 52.1976 4.12969   2
  -3  -2  17 247.099 7.56923   1
  -2   3 -17 280.319 11.0166   5
  -3   2 -17 288.491 10.9591   5
  -2  -3 -17 293.171 10.2688   5
  -3  -2 -17 276.899 10.3187   5
   2   3  17 292.976 11.2908   3
   3   2  17 297.667 11.1748   3
   2   3  17 267.359 8.70101   4
   3   2 -17 283.430 9.06257   4
   2   3 -17 294.157 9.67545   4
   3  -2  17 290.513 10.4964   3
   2  -3  17 281.807 10.0146   3
  -3   2 -17 280.711 8.36830   1
  -2  -3 -17 250.929 10.5060   2
  -3  -2 -19 105.596 6.89385   2
   2  -3 -19 94.1048 6.71035   5
  -2   3 -19 95.9484 7.10914   5
  -3   2 -19 100.738 7.25897   5
   3   2 -19 107.014 5.42356   4
  -2  -3 -19 93.9944 6.57455   5
  -3  -2 -19 96.5736 6.76221   5
  -2  -3 -19 106.366 7.11481   2
  -2   3 -19 105.545 4.82959   2
  -2  -3  19 103.703 6.03377   3
   2   3  19 108.630 7.58356   3
   3   2  19 119.591 7.84992   3
   3  -2  19 93.0829 6.76502   3
   2  -3  19 104.138 6.61369   3
   2  -3 -19 104.223 6.60330   2
  -2   3  21 1169.71 30.6672   1
   2  -3 -21 1159.54 31.2700   5
  -3   2 -21 1159.81 32.5495   5
  -2   3 -21 1083.40 32.3547   5
  -2  -3 -21 1069.48 31.0235   5
  -3  -2 -21 1137.06 31.5011   5
  -2  -3 -21 1161.57 31.5326   2
  -3  -2 -21 1154.76 31.3363   2
  -3   2 -21 1176.96 29.4706   2
  -2  -3  21 1145.49 30.0627   3
   2   3  21 1156.56 32.7017   3
   3   2  21 1194.37 32.7229   3
   3  -2  21 1198.45 31.5002   3
   2  -3  21 1176.22 30.8851   3
   2  -3 -21 1167.14 31.0122   2
   3  -2 -23 163.554 9.94972   5
   2  -3 -23 172.314 9.59321   5
  -2   3 -23 154.635 10.2565   5
  -3   2 -23 175.465 10.5191   5
  -3  -2 -23 155.620 9.68862   5
  -2  -3 -23 164.913 9.63093   5
  -2  -3 -23 176.556 9.62792   2
  -3  -2 -23 156.336 9.12340   2
  -3  -2  23 161.851 8.72868   3
  -2  -3  23 158.558 8.30862   3
   2   3  23 180.961 10.8084   3
   2  -3  23 157.186 8.78935   3
   3   2  23 170.191 10.7217   3
   3  -2  23 180.504 9.74130   3
   2  -3 -23 188.104 8.96364   2
  -2  -3 -25 78.5117 8.53942   5
  -2   3 -25 59.8732 8.91410   5
   2  -3 -25 61.5948 8.02935   5
  -3   2 -25 74.3930 9.11812   5
  -2  -3 -25 77.7159 7.83380   2
   2  -3  25 72.6388 7.51339   3
  -3  -2  25 41.4602 6.75881   3
   3  -2  25 68.0814 8.02305   3
   3  -2 -25 63.1024 8.62356   5
   2   3 -25 66.1754 9.15907   5
  -2   3  27 3.95493 8.30790   3
  -2   3 -27 3.45307 8.47224   5
   2  -3 -27 8.47956 7.66214   5
   3  -2 -27-7.27213 7.74601   5
  -3   2 -27-2.63614 8.62102   5
   3   2 -27-4.66227 8.46797   5
   2   3 -27-9.61074 8.86228   5
   2   3  27 0.68868 8.33825   3
   3   2  27 3.97873 8.01355   3
  -2   3 -29 5.12024 9.69497   5
   2  -3 -29 23.1400 8.90674   5
   3  -2 -29 4.24121 9.00445   5
  -3   2 -29 5.73341 9.55919   5
   2   3 -29 9.56000 9.76238   5
   3   2 -29 20.2411 10.0851   5
  -2   3  29 2.85663 9.28379   3
   2   3  29 10.3984 9.19853   3
   3   2  29 7.15970 9.23027   3
  -3   2  29 11.2508 8.89671   3
   3   3   0-0.56994 1.03259   3
  -3  -3   0 0.57746 1.00340   3
  -3   3   0-0.56251 1.20260   4
   3  -3   2 872.591 20.8884   5
  -3   3   2 867.840 20.5526   6
  -3   3   2 857.259 20.7229   4
  -3   3  -2 832.344 21.3010   4
  -3  -3  -2 889.732 21.1996   3
   3   3   2 884.587 21.1963   3
  -3  -3   2 850.078 20.4809   3
   3   3  -2 852.310 20.5038   3
  -3  -3  -4 0.53421 1.61190   1
  -3  -3   4 1.28600 1.62139   6
   3  -3  -4 1.27971 1.26641   6
   3  -3   4-0.13328 1.51234   5
  -3   3  -4 0.50651 1.39905   5
  -3   3   4-0.17231 1.61193   2
  -3   3  -4-0.31305 1.50564   4
   3   3   4-0.79297 1.52093   3
  -3   3  -4 0.13586 1.29498   3
   3   3  -6 5105.47 116.771   6
  -3   3  -6 5251.75 116.776   5
   3   3   6 4998.06 116.312   5
  -3   3  -6 4981.11 116.934   4
  -3   3   6 4929.65 117.115   2
  -3   3  -6 5014.42 116.480   3
  -3  -3  -6 5080.73 117.203   1
  -3  -3  -8 0.43785 2.11227   1
   3   3  -8-0.81160 2.43322   6
   3   3   8 0.62107 1.87999   5
  -3   3   8 0.42810 2.10200   2
  -3   3  -8 3.40446 2.16672   4
  -3   3  -8-1.00640 1.79307   3
   3  -3  -8 1.23116 2.20947   2
   3  -3   8 2.20343 1.88976   3
  -3  -3 -10 1411.45 34.4202   1
   3   3  10 1398.37 33.7327   5
  -3   3 -10 1449.22 34.2152   4
  -3  -3  10 1320.87 31.8843   2
  -3   3 -10 1450.93 33.8976   3
   3  -3  10 1396.92 33.8327   3
   3  -3 -10 1448.59 34.3134   2
  -3   3 -12 4.02919 3.03418   4
  -3  -3 -12 1.59319 3.02617   1
   3   3  12-2.20959 2.85742   3
   3  -3 -12 1.98947 2.82809   2
  -3   3 -14 5673.90 127.023   5
   3   3  14 5648.26 124.916   4
  -3   3 -14 5821.00 124.059   1
   3   3  14 5824.97 127.340   3
   3  -3 -14 5528.77 126.063   2
  -3   3 -16-0.58888 2.11587   1
   3   3  16-0.40426 3.94676   3
   3  -3  16-5.23920 3.61674   3
  -3   3 -16 4.96343 3.92917   5
  -3   3 -18 318.071 12.2181   5
   3   3  18 309.434 12.3672   3
   3   3 -18 312.636 10.4267   4
   3  -3  18 307.830 11.2060   3
  -3  -3 -18 330.093 12.1439   2
  -3  -3 -20 0.85880 4.99742   2
  -3   3 -20-0.41058 3.40313   2
  -3   3 -20 5.42710 5.41358   5
  -3  -3  20 0.83312 3.97195   3
   3   3  20 0.49505 5.33041   3
   3  -3  20-3.23420 4.66241   3
  -3   3  20 2.67152 4.43895   1
  -3   3 -22 458.846 16.9025   5
   3  -3 -22 448.263 15.5637   5
  -3  -3 -22 428.709 15.7052   2
  -3  -3  22 432.525 14.2161   3
   3   3  22 455.759 16.8815   3
   3  -3  22 445.253 15.2172   3
  -3   3  22 453.026 14.7684   1
  -3  -3 -24 16.5471 6.47205   2
   3  -3 -24 12.5614 6.57401   5
  -3  -3  24-0.33517 5.29896   3
   3  -3  24 5.09053 5.87637   3
  -3   3 -24 6.10120 7.44485   5
  -3   3 -26 473.951 18.6732   5
   3  -3  26 430.825 16.1655   3
   3   3  26 428.606 18.1786   3
   3  -3 -26 461.630 17.1882   5
  -3   3 -28 4.24129 8.94197   5
   3  -3 -28 12.1238 8.59230   5
  -3   3  28 1.36597 8.74444   3
   3   3  28 10.9281 9.03758   3
   3   3 -28 5.02201 9.35555   5
   0   4   0 2519.74 57.9776   2
   0   4   0 2469.84 57.9748   1
   0  -4   0 2465.78 57.9413   2
   0   4  -2 7376.56 172.118   6
  -4   0  -2 7522.17 173.273   3
   0   4  -2 7619.00 172.807   1
   0  -4   2 7644.18 172.724   2
   0   4  -2 7642.61 172.756   2
   0  -4  -2 7794.82 173.477   2
   0   4   4 10287.8 234.913   5
   0  -4  -4 10337.2 236.679   2
   0   4  -4 10233.9 235.367   2
  -4   0  -4 10841.0 236.576   3
   0   4  -4 10280.3 235.425   1
   4   0  -6 3631.35 82.4905   6
   4   0   6 3528.30 82.3462   5
   0  -4  -6 3584.24 82.8933   2
   0   4  -6 3461.55 80.9094   2
   4   0   6 3639.01 82.6772   3
  -4   0  -6 3619.44 82.7025   3
   0   4  -6 3506.06 80.9448   1
   0   4   6 3650.23 82.8658   1
   0   4   8 5317.69 125.758   1
   4   0  -8 5499.44 125.688   6
   4   0   8 5428.04 125.448   5
   4   0   8 5388.85 125.305   4
   0  -4  -8 5462.05 124.309   5
  -4   0  -8 5405.98 125.707   3
   4   0   8 5476.21 125.736   3
   0  -4   8 5346.50 123.912   3
  -4   0   8 5453.28 124.876   2
   0  -4  -8 5485.88 125.945   2
   0  -4 -10 375.837 11.5166   2
  -4   0  10 371.357 10.4225   2
   0  -4  10 364.720 9.73998   3
   4   0  10 370.574 11.2245   5
   0  -4 -10 365.598 10.1412   5
   0  -4 -12 2766.44 64.3816   5
   0   4  12 2655.61 63.1294   4
   0  -4 -12 2847.37 65.8847   2
  -4   0  12 2763.75 64.5225   2
   0  -4  12 2732.01 63.9754   3
   4   0  12 2810.60 65.8850   3
  -4   0 -12 2778.46 64.8994   1
  -4   0  14 305.878 9.42431   2
   0   4  14 295.419 7.97135   4
   0   4 -14 280.522 10.0631   4
   4   0  14 312.110 10.6866   3
   0  -4  14 294.024 9.01061   3
  -4   0 -14 314.762 10.5649   5
  -4   0 -14 292.872 9.60706   1
  -4   0 -16 1826.32 46.0702   5
   4   0 -16 1804.14 42.9844   4
   4   0  16 1832.01 46.3037   3
  -4   0  16 1857.13 44.2946   1
  -4   0 -16 1900.95 44.8594   1
   0  -4 -18 445.066 14.3469   5
  -4   0 -18 438.844 15.1618   5
   0   4  18 446.984 14.8022   1
   0  -4 -18 435.254 15.0697   2
   4   0  18 459.761 15.5340   3
  -4   0 -18 498.304 13.9382   1
  -4   0  18 488.223 13.3307   1
   0  -4 -20 231.990 10.1620   2
   0  -4 -20 228.835 9.63998   5
   0   4 -20 234.886 11.0152   5
   4   0  20 226.955 10.5763   3
   0  -4  20 210.626 8.68506   3
  -4   0 -20 206.509 10.1879   5
   0   4 -20 232.281 9.51901   4
  -4   0 -22 113.493 8.51408   5
   0   4 -22 116.795 7.29535   4
   0  -4 -22 121.755 7.88726   5
   0   4 -22 111.852 9.05848   5
   0  -4 -22 107.615 8.04322   2
   4   0  22 126.146 8.89658   3
   0  -4  22 103.592 6.79770   3
  -4   0 -22 98.3889 7.31579   2
   0   4 -24 945.821 29.2421   5
  -4   0 -24 911.577 28.2350   5
   0  -4 -24 992.134 27.2026   5
   0  -4 -24 952.926 27.3418   2
   0  -4  24 880.494 25.6027   3
   4   0  24 1014.63 28.6843   3
   0   4  26 92.8103 10.0953   3
   0   4 -26 85.9577 10.1120   5
   0  -4 -28 258.018 13.1050   5
   0   4  28 264.814 14.9305   3
   4   0  28 254.372 14.0172   3
   4   0 -28 243.219 14.1477   5
   0   4 -28 223.415 14.7049   5
  -4  -1   1 35.5373 2.08819   3
   1  -4  -1 31.6344 2.25196   2
   1  -4   1 29.9987 1.96911   2
   4   1   1 36.7750 2.23442   3
  -1   4  -1 30.6930 1.95732   2
  -1   4   1 31.5635 2.21889   2
   1   4  -1 33.0960 2.02669   1
   1   4   1 34.9292 2.23840   1
  -4  -1  -1 34.4048 2.12611   3
  -1  -4  -1 33.4244 2.29585   1
  -1  -4  -1 33.5800 2.24303   2
  -1  -4   1 30.7285 1.98565   2
  -1  -4   1 33.0103 2.06454   1
  -1   4  -3 15579.3 350.479   2
   1   4  -3 15375.5 350.400   1
  -1  -4   3 15269.4 350.243   2
   1  -4  -3 15264.6 351.386   2
  -4  -1  -3 15258.0 351.142   3
  -4   1  -3 15645.9 351.176   3
  -1  -4  -3 15414.7 351.346   1
  -1  -4   3 15324.5 350.400   1
  -1  -4  -5 10510.5 241.350   2
  -1  -4  -5 10564.4 241.269   1
   1   4   5 10606.7 239.773   5
   1  -4  -5 10747.7 239.368   5
   4  -1   5 10660.5 240.987   4
   4  -1   5 10787.2 240.798   5
   1  -4  -5 10548.8 241.271   2
  -4   1  -5 10747.8 241.017   3
  -4  -1  -5 10749.8 241.139   3
  -1   4  -5 10138.1 239.780   3
   4  -1   5 10598.3 241.013   3
  -1  -4   5 10280.3 239.468   2
  -1   4  -5 10343.8 239.883   2
  -1  -4  -7 5.32745 2.32399   2
  -1  -4  -7 6.24361 2.12330   1
  -1   4   7 5.78599 2.06839   1
  -1   4   7 8.34725 2.41953   2
   1   4   7 5.48518 2.24808   1
   4   1  -7 3.23326 2.37977   6
   1  -4  -7 3.62576 1.20587   5
   4  -1  -7 7.36707 2.44410   6
   4  -1   7 4.03792 2.05064   5
   4   1   7 7.18234 1.91548   5
   1  -4  -7 5.16362 2.35906   2
  -4   1   7 3.84082 1.77697   2
   4  -1   7 10.2637 2.44504   4
  -4   1  -7 5.98108 1.82692   3
  -4  -1  -7 7.33874 2.12188   3
  -1   4  -7 7.48531 1.32784   3
   4  -1   7 7.08360 1.90628   3
  -1  -4  -9 353.798 10.9719   2
  -1   4   9 333.689 10.6564   1
   4  -1   9 343.987 10.4786   5
   1  -4  -9 351.302 9.31220   5
   4   1   9 333.122 10.2464   5
   4   1  -9 344.559 10.8232   6
   4  -1   9 369.147 10.6227   4
  -4   1   9 333.181 10.0017   2
   1  -4  -9 348.446 10.7628   2
  -4   1  -9 351.666 10.5334   3
  -1  -4   9 333.508 8.71021   3
  -4  -1   9 355.005 9.47189   2
   1  -4   9 337.478 9.27943   3
  -4  -1 -11 1292.28 31.0248   1
   4   1  11 1148.89 30.9642   5
   1  -4 -11 1292.03 30.0446   5
  -1  -4 -11 1260.32 30.2403   5
  -1   4  11 1177.64 28.5199   4
   1  -4 -11 1288.14 31.6028   2
  -4  -1  11 1268.51 29.9546   2
  -4   1  11 1273.53 30.7374   2
  -1   4 -11 1269.01 31.2411   4
  -1  -4  11 1256.60 29.4643   3
   1  -4  11 1254.49 29.9739   3
   4   1  11 1265.24 31.6286   3
  -1  -4 -11 1308.53 31.8248   2
  -4   1 -13 359.023 11.5085   5
   1   4  13 331.268 9.44518   4
  -4   1  13 371.742 10.8769   2
  -4  -1  13 344.289 9.97517   2
  -1   4 -13 357.035 11.2994   4
   4  -1 -13 343.715 8.66826   4
  -1  -4  13 352.989 9.82181   3
   4  -1  13 374.892 11.6293   3
   4   1  13 363.224 11.7977   3
   1  -4  13 350.449 10.2537   3
  -4  -1 -13 352.316 11.0546   1
  -4   1 -13 350.711 10.4497   1
  -4  -1 -15 72.9633 4.89564   1
  -4   1 -15 83.8230 5.61190   5
  -4  -1 -15 86.2922 5.53189   5
   1   4  15 76.2784 3.64170   4
  -1   4 -15 70.3641 2.92137   2
   4   1  15 74.9320 5.63477   3
   4  -1  15 72.5378 5.37204   3
  -1  -4  15 80.6014 4.29676   3
  -4   1 -15 80.2176 4.50608   1
  -4  -1 -17 13.6158 4.19557   1
  -4   1 -17 9.54386 3.26446   1
  -4  -1  17 7.70246 2.71499   1
  -1   4 -17 10.1029 4.60139   5
  -1  -4 -17 3.27803 3.65319   5
  -4   1 -17 3.81032 4.30903   5
  -4  -1 -17 15.2616 4.33395   5
   1  -4 -17 5.73417 4.30192   2
  -1   4 -17 7.72345 1.77374   2
   4   1 -17 6.79428 2.85796   4
   4  -1  17 8.93946 4.40102   3
   4   1  17 12.8574 4.52353   3
  -1  -4 -17 11.0149 4.54994   2
  -4   1 -19 32.1190 3.97699   1
  -1   4  19 36.6084 5.24115   1
  -4  -1  19 34.7526 3.34086   1
  -1   4 -19 41.7960 5.99574   5
  -4  -1 -19 24.4787 5.13589   5
  -4   1 -19 46.1689 6.04340   5
   1  -4 -19 42.4715 5.20597   5
  -1  -4 -19 37.7459 5.13939   5
   1  -4 -19 44.3819 5.47771   2
  -1  -4 -19 37.6754 5.60925   2
   4   1 -19 37.4530 3.50938   4
  -1   4 -19 36.1076 5.06632   4
   4  -1  19 33.2364 5.64660   3
   1  -4  19 28.2783 4.47001   3
   4   1  19 29.7989 5.71854   3
  -1   4 -19 32.1609 2.03234   2
  -1   4  21 6.40811 5.04317   1
  -1   4 -21 4.27868 5.73196   5
  -4  -1 -21 14.4036 5.86971   5
  -1  -4 -21 3.27767 5.02193   5
  -4   1 -21 10.6812 5.59294   5
   1  -4 -21 1.79490 4.97911   5
  -1   4 -21 4.95639 5.15799   4
  -1  -4 -21 2.64779 5.08380   2
   1  -4 -21 0.41039 4.96992   2
   1   4  21 4.17756 6.12805   3
   1   4 -21 9.76639 4.92512   4
   4   1  21-2.93300 5.75983   3
  -1  -4  21 1.91259 4.02456   3
   4  -1  21 1.34638 5.52696   3
   1  -4  21 9.19934 4.48155   3
  -4  -1 -21 1.97145 4.96190   2
   1   4 -23 10.0484 6.81318   5
  -1  -4 -23 11.9751 5.94413   5
   1   4 -23 10.4396 5.18886   4
  -4   1 -23 10.2877 6.56119   5
   1  -4 -23 9.41982 6.12124   5
  -1   4 -23 7.62418 6.63132   5
  -1  -4 -23 17.6565 6.04431   2
   1  -4 -23 14.2670 6.17238   2
  -1  -4  23 13.2430 4.88398   3
   1  -4  23 4.36126 5.11550   3
   4   1  23 7.96118 6.71817   3
   4  -1  23 19.3813 6.57685   3
  -4  -1 -23 17.3665 5.72351   2
  -1   4 -25 27.3818 8.49115   5
   1  -4 -25 47.2522 7.57951   5
  -1  -4 -25 40.4308 7.31435   5
  -4   1 -25 39.8675 7.89709   5
  -1  -4 -25 47.2400 7.34988   2
   1  -4 -25 41.5455 7.14352   2
  -4  -1  25 30.9223 6.86708   3
   4  -1  25 39.7359 8.20302   3
   1   4 -25 35.5748 8.63012   5
   4   1  27 50.4082 9.48790   3
  -1   4  27 64.3798 9.92378   3
   1   4  27 64.4253 10.2227   3
  -1   4 -27 26.5766 9.71424   5
   1  -4 -27 60.5088 8.62392   5
  -4   1 -27 68.3059 10.1403   5
   1   4 -27 43.0975 9.64018   5
   4   1 -27 44.2357 9.68812   5
   4  -1 -27 47.6479 9.45432   5
   1   4 -29 19.7644 9.88577   5
   1  -4 -29 42.6405 9.03586   5
  -1   4 -29 28.1439 10.4623   5
   4  -1 -29 57.6372 10.3368   5
   4   1 -29 38.5701 10.3108   5
   4   1  29 40.5296 9.81386   3
  -4   1  29 23.2037 9.37331   3
   1   4  29 63.9032 10.9978   3
  -1   4  29 45.1472 10.5556   3
   4  -1  29 36.3177 9.55944   3
   4  -2   0 7604.40 170.448   4
  -2   4   0 7411.76 170.715   2
   4   2   0 7348.03 170.431   3
   2   4   0 7421.08 169.991   3
  -4  -2   0 7411.10 170.379   3
  -2  -4   0 7455.22 170.690   1
  -2  -4  -2 1051.77 26.1924   1
  -2  -4   2 1084.23 25.7016   1
   4  -2  -2 1078.35 25.4338   4
  -2   4  -2 1122.84 25.3102   5
   4   2   2 1066.63 25.9334   3
  -4  -2  -2 1087.63 25.9557   3
   2   4  -2 1033.60 24.7994   3
  -2   4  -2 1008.40 25.6972   2
   2  -4  -2 1067.55 26.2136   2
  -4  -2   2 1059.64 25.5752   3
  -4   2   4 2547.80 60.4362   6
  -2   4  -4 2631.59 60.3692   5
   4  -2   4 2612.47 60.6093   5
  -4  -2  -4 2628.87 60.9482   3
   2  -4  -4 2575.75 61.0790   2
  -4   2  -4 2561.81 60.8158   3
  -2  -4   4 2552.48 60.0272   1
  -2  -4  -4 2628.61 61.1596   1
  -2  -4  -6 63.7625 3.66986   1
  -2  -4   6 69.3528 2.53760   1
   2   4   6 61.7896 3.67206   1
  -2   4  -6 67.2696 3.44782   5
   2   4  -6 69.9372 3.45908   6
   4  -2  -6 71.9231 3.53615   6
   4  -2   6 70.0127 3.63044   5
   2   4   6 68.6921 2.83960   5
  -2   4   6 68.7010 3.88467   2
  -2   4  -6 66.0043 3.74969   4
   4  -2   6 70.8230 3.76315   4
  -4  -2  -6 74.3612 3.71107   3
  -2   4  -6 67.5667 2.90839   3
  -4   2  -6 64.6945 3.49840   3
  -4   2   6 71.1014 3.73662   2
   4  -2   6 64.0027 3.47958   3
   2  -4  -6 57.0208 3.74535   2
  -2  -4  -8 2230.93 52.7493   1
  -2  -4   8 2137.49 50.3661   1
  -2   4  -8 2271.50 52.3825   5
   4  -2  -8 2210.02 52.3975   6
   4   2   8 2232.15 52.1784   5
   4   2  -8 2243.63 52.6399   6
   2   4   8 2181.16 51.5144   5
   4  -2   8 2223.86 52.4550   5
   2  -4  -8 2252.20 52.8457   2
  -2   4   8 2201.55 52.9216   2
  -4   2   8 2146.26 52.3191   2
   2   4   8 2237.61 52.7715   1
  -2   4  -8 2267.35 52.6382   4
  -2  -4   8 2163.16 50.3559   3
  -2   4  -8 2221.22 51.5096   3
  -4   2  -8 2163.43 52.3605   3
   2  -4   8 2214.76 51.5418   3
   4  -2   8 2188.61 52.4026   3
   4   2  10 1049.54 26.5672   5
   4   2 -10 967.046 26.9527   6
   2  -4 -10 1071.16 27.1860   2
  -4   2  10 1039.42 26.7012   2
   2  -4  10 1084.57 26.0001   3
  -4  -2  10 1046.38 25.2580   2
  -2   4 -10 1082.83 25.9570   3
  -4   2 -10 1106.77 26.9226   3
  -2   4 -10 1075.70 26.9969   4
  -2  -4  10 1025.08 24.9273   3
  -2  -4 -10 1040.65 27.0684   1
  -4  -2 -10 1067.23 26.9039   1
  -2  -4 -12 2369.21 55.3655   1
  -4  -2  12 2338.72 53.2127   2
   2  -4 -12 2361.69 55.4059   2
  -2  -4  12 2276.82 53.2221   3
  -2   4 -12 2121.78 54.8020   4
   4   2  12 2370.18 55.7900   3
   2  -4  12 2329.84 54.1689   3
  -2   4 -12 2194.97 52.4734   1
  -4  -2 -12 2351.54 55.0522   1
  -2   4 -14 9.96568 3.66825   5
  -4   2 -14 9.49973 3.45408   5
   2   4  14 6.48072 2.48624   4
  -4   2 -14 7.37084 2.67618   1
  -4  -2 -14 9.12738 3.32747   1
   4   2  14 2.51267 3.53901   3
  -2  -4  14 7.93023 2.30905   3
   4  -2  14 6.50186 3.20185   3
  -4   2 -16 829.827 20.8248   1
  -2   4 -16 815.355 23.1758   5
   2   4  16 821.267 20.5507   4
  -2   4 -16 743.038 22.0068   4
  -4   2 -16 780.311 22.8985   5
  -2  -4  16 800.226 20.7180   3
   4  -2  16 803.559 22.5042   3
   4   2  16 845.755 23.4895   3
  -2  -4 -16 792.293 23.0596   2
  -4  -2  16 816.463 19.9950   1
  -4   2 -18 290.356 8.89382   1
  -2   4  18 279.264 10.7353   1
  -4  -2  18 274.118 7.90634   1
  -2   4 -18 287.444 11.5714   5
   2  -4 -18 265.639 10.0330   5
  -2  -4 -18 268.521 10.2206   5
  -2   4 -18 272.933 10.4076   4
  -4   2 -18 274.307 11.2736   5
  -2   4 -18 274.039 8.06858   2
  -2  -4 -18 275.573 11.1634   2
   2   4  18 278.022 8.81949   4
   2   4  18 274.189 11.7361   3
   4   2 -18 279.256 9.03920   4
   4   2  18 269.166 11.4043   3
   2  -4  18 275.251 9.89736   3
   4  -2  18 277.069 10.9147   3
   2  -4 -18 273.266 10.8948   2
  -4  -2 -20 1005.51 27.9363   2
  -2   4  20 1037.54 27.4608   1
  -2   4 -20 968.032 28.6730   5
   2  -4 -20 1001.84 27.0061   5
  -4   2 -20 962.113 28.3551   5
  -2  -4 -20 979.509 27.0941   5
   4   2 -20 1006.16 25.1243   4
  -2  -4 -20 1005.70 28.2176   2
   2   4  20 970.245 28.8533   3
   4   2  20 993.917 28.7797   3
   4  -2  20 1022.03 27.8320   3
  -2  -4  20 964.521 25.7124   3
   2  -4  20 989.988 26.5775   3
   2  -4 -20 984.272 27.5563   2
  -2   4  22 5.08360 5.51979   1
   2  -4  22 13.1077 5.03722   3
  -4   2 -22 6.87997 6.12430   5
   2  -4 -22 11.2071 5.66464   5
  -2   4 -22 6.78059 5.92438   5
  -2  -4 -22 16.4917 6.08617   2
   2  -4 -22 3.74454 5.41064   2
   2   4 -22 15.5469 5.21952   4
   2   4  22 12.2524 6.77155   3
   4  -2  22 3.07536 5.68463   3
  -2  -4  22 8.25315 4.47604   3
   4   2  22 2.12575 6.52251   3
  -4  -2 -22 7.54076 5.74894   2
  -2   4 -24 906.513 28.9110   5
   2  -4 -24 964.137 27.0368   5
  -4   2 -24 888.953 28.5055   5
  -4  -2 -24 980.846 27.4724   2
  -2  -4 -24 929.601 27.6874   2
  -4  -2  24 925.034 26.2700   3
   4  -2  24 950.256 27.5759   3
   2  -4  24 931.190 26.2891   3
   2  -4 -24 987.381 27.1725   2
  -4   2 -26 10.9589 8.55549   5
  -2   4 -26 21.0822 8.58502   5
   2  -4 -26 22.5738 7.37324   5
  -2  -4 -26 24.0383 7.34087   2
   2   4  26 24.3518 8.84378   3
   4   2  26 12.4217 8.26854   3
   4  -2 -26 24.4198 7.80800   5
   2   4 -26 29.2168 8.90126   5
  -2   4  28 289.533 15.6714   3
   4   2 -28 291.135 15.8689   5
   2   4 -28 297.296 16.1002   5
   4  -2 -28 283.428 14.5522   5
   4   2 -28 268.363 16.3705   6
   4   2  28 269.117 15.1004   3
   2   4  28 266.549 15.3123   3
   2  -4 -28 272.465 13.7566   5
  -2   4 -28 269.433 15.6647   5
  -4   2 -28 277.384 15.2927   5
  -3  -4  -1 66.6662 3.44017   1
  -4   3  -1 66.6693 3.17123   4
   3  -4   1 69.0898 2.72311   5
  -3   4   1 69.3203 3.07654   4
  -3   4  -1 70.7751 3.30852   4
   4  -3  -1 64.4021 3.10936   4
   4  -3   1 69.1816 3.37634   4
   3   4  -1 67.5517 2.67349   3
  -4  -3  -1 70.0488 3.14162   3
   3   4   1 67.7470 2.97221   3
   4   3   1 72.3641 3.15944   3
  -4  -3   1 72.5748 2.91195   3
   4   3  -1 68.8903 2.90889   3
  -3  -4   3 1334.61 32.4477   6
  -4   3   3 1348.54 32.1549   6
   3  -4   3 1390.96 32.3142   5
  -3   4  -3 1380.99 32.2040   5
   4  -3   3 1375.70 32.4349   5
  -4   3  -3 1372.98 32.7241   4
   4  -3  -3 1338.98 32.0885   4
   3   4   3 1325.67 32.6398   3
  -3   4  -3 1323.07 32.8726   4
  -4  -3  -3 1401.14 32.8306   3
  -3   4   3 1317.04 31.9594   4
  -4  -3   3 1316.78 31.9058   3
   4   3   3 1366.04 32.7822   3
  -3  -4  -3 1388.87 33.1760   1
  -3  -4  -5 254.132 8.31505   1
  -4  -3   5 253.478 8.08150   6
   3  -4  -5 263.113 7.38030   6
  -3   4  -5 256.356 7.68889   5
   4  -3   5 259.650 7.83740   5
  -4   3  -5 243.487 7.87797   4
  -3   4   5 254.746 6.74745   4
  -3   4   5 249.185 8.29319   2
   4  -3  -5 243.599 6.82657   4
   3   4   5 248.797 8.00104   3
  -3   4  -5 239.878 8.04488   4
   4   3   5 272.931 8.21202   3
  -4   3  -5 262.821 7.90518   3
  -3   4  -5 247.893 7.53692   3
  -4   3   5 249.624 8.30647   2
   3  -4  -5 273.034 8.33974   2
  -4  -3  -7 332.129 10.3121   1
  -3  -4  -7 327.597 10.3055   1
  -3   4  -7 317.842 9.79403   5
   4  -3   7 355.716 10.1443   5
   4  -3  -7 341.898 9.82179   6
   3   4  -7 345.685 9.98013   6
  -4   3  -7 331.181 10.0799   4
  -4   3  -7 336.337 9.95779   5
   4   3   7 331.647 9.67773   5
   3   4   7 315.140 9.24672   5
  -4   3   7 327.568 10.1892   2
  -3   4   7 323.187 10.3753   2
  -3   4  -7 324.543 10.1935   4
  -4   3  -7 313.822 9.74560   3
  -3   4  -7 342.264 9.56326   3
   3  -4  -7 343.847 10.3740   2
   4  -3   7 338.899 9.98241   3
  -3  -4  -9 217.546 8.21243   1
  -4  -3  -9 233.483 8.25539   1
   3   4   9 230.259 7.41367   5
   3   4  -9 233.943 8.20592   6
   4   3  -9 226.890 8.25243   6
   4   3   9 244.222 7.80727   5
  -3   4  -9 247.374 8.26683   5
  -3   4  -9 237.503 8.22654   4
  -4   3  -9 251.682 8.18248   4
  -3   4  -9 219.801 7.40533   3
  -4   3  -9 229.386 7.82574   3
   3  -4  -9 236.080 8.34338   2
   4  -3   9 241.476 8.02216   3
   3  -4   9 231.675 7.55240   3
  -4  -3 -11 689.325 18.7558   1
   4   3  11 663.784 18.1194   5
   3   4  11 676.230 17.8736   5
  -4  -3  11 658.841 16.3394   2
  -4   3 -11 686.390 18.3530   3
  -3   4 -11 685.887 17.9251   3
   4   3  11 664.307 19.0304   3
   3   4  11 712.854 19.2284   3
  -3  -4 -11 677.325 18.8316   1
   3  -4 -11 681.484 18.7672   2
   3  -4  11 656.704 17.8249   3
   3   4  13 409.962 13.5209   3
   4   3  13 402.158 13.3716   3
  -4   3 -13 418.579 13.2909   5
  -3   4 -13 416.843 13.2656   5
   4   3 -13 397.408 13.2661   6
  -3   4 -15 1231.38 32.2180   5
  -4   3 -15 1226.53 32.1084   5
  -3   4 -15 1203.51 31.3325   4
  -4   3 -15 1236.05 29.5719   1
   3   4  15 1189.21 32.3074   3
   4   3  15 1206.79 32.4242   3
   4  -3  15 1213.61 31.2654   3
  -3   4 -15 1187.76 28.6212   1
  -4   3 -17 96.8520 4.44019   1
  -3   4  17 97.7819 6.33050   1
  -4  -3 -17 80.5319 6.13636   1
  -3  -4 -17 79.3741 6.55547   2
  -3   4 -17 88.5243 6.40876   5
  -3   4 -17 98.6145 6.35642   4
  -4   3 -17 98.8943 6.69571   5
  -4  -3  17 80.6971 3.02645   1
   3   4  17 90.2049 6.98270   3
   4   3  17 91.6514 7.06883   3
  -3  -4  17 92.7362 4.81683   3
   4  -3  17 87.9850 6.10589   3
   3  -4  17 96.2938 5.85956   3
   3  -4 -17 76.3839 6.06390   2
  -3  -4 -19 331.329 12.8907   2
[truncated: 13,813,077 more chars]
